# Supplementary material for: Crystal structure of poly[[μ3-4,4′-(4,4′-bipyridine-2,6-diyl)dibenzoato]{μ2-4-[6-(4-carboxyphenyl)-4,4′-bipyridin-4′-ium-2-yl]benzoato}manganese(II)] hemi­hydrate]
Source: Acta Crystallogr Sect E Struct Rep Online. 2014 Oct 24;70(Pt 11):m374–5. doi: 10.1107/S160053681402279X (PMC4257299; doi:10.1107/S160053681402279X)
Supplement: Supplementary file 1 [file e-70-0m374-sup1.cif]

##############################################################################
#                                                                            #
# This CIF contains the data in a paper accepted for publication in          #
# Acta Crystallographica Section E. It conforms to the requirements of       #
# Notes for Authors for Acta Crystallographica Section E, and has been       #
# peer reviewed under the auspices of the IUCr Commission on Journals.       #
#                                                                            #
# Full details of the Crystallographic Information File format               #
# are given in the paper "The Crystallographic Information File (CIF):       #
# a New Standard Archive File for Crystallography" by S. R. Hall, F. H.      #
# Allen and I. D. Brown [Acta Cryst. (1991), A47, 655-685].                  #
#                                                                            #
# The current version of the core CIF dictionary is obtainable from          #
# ftp://ftp.iucr.org/pub/cif_core.dic.                                       #
#                                                                            #
# Software is freely available for graphical display of the structure(s)     #
# in this CIF. For information consult the CIF software page                 #
# http://www.iucr.org/resources/cif/software.                                #
#                                                                            #
# This file may be used for bona fide research purposes within the           #
# scientific community so long as proper attribution is given to the journal # 
# article from which it was obtained.                                        #
#                                                                            #
##############################################################################
data_I
_database_code_depnum_ccdc_archive 'CCDC 1029625'
_audit_creation_method     SHELXL-97
_chemical_name_systematic
;\
Poly[[\m~3~-4,4'-(4,4'-bipyridine-2,6-diyl)dibenzoato]{\m~2~-4-[6-(4-\
carboxyphenyl)-4,4'-bipyridin-4'-ium-2-yl]benzoato}manganese(II)] hemihydrate]
;
_chemical_name_common     ?
_chemical_formula_moiety     '2(C48 H30 Mn N4 O8), H2 O'
_chemical_formula_sum     'C96 H62 Mn2 N8 O17'
_chemical_formula_iupac     '[Mn (C24 H14 N2 O4) (C24 H16 N2 O4)], 0.5H2 O'
_chemical_formula_weight     1709.42
_chemical_melting_point     ?
_symmetry_cell_setting     monoclinic
_symmetry_space_group_name_H-M     'C 2/c'
_symmetry_space_group_name_Hall     '-C 2yc'
loop_
    _symmetry_equiv_pos_as_xyz
    'x, y, z'
    '-x, y, -z+1/2'
    'x+1/2, y+1/2, z'
    '-x+1/2, y+1/2, -z+1/2'
    '-x, -y, -z'
    'x, -y, z-1/2'
    '-x+1/2, -y+1/2, -z'
    'x+1/2, -y+1/2, z-1/2'
_cell_length_a     26.6396(13)
_cell_length_b     12.9853(6)
_cell_length_c     23.2326(11)
_cell_angle_alpha     90.00
_cell_angle_beta     108.6960(10)
_cell_angle_gamma     90.00
_cell_volume     7612.6(6)
_cell_formula_units_Z     4
_cell_measurement_reflns_used     7485
_cell_measurement_theta_min     2.20
_cell_measurement_theta_max     25.35
_cell_measurement_temperature     173(2)
_exptl_crystal_description     'block'
_exptl_crystal_colour     'colourless'
_exptl_crystal_size_max     0.21
_exptl_crystal_size_mid     0.17
_exptl_crystal_size_min     0.15
_exptl_crystal_density_diffrn     1.491
_exptl_crystal_density_meas     ?
_exptl_crystal_density_method     'not measured'
_exptl_crystal_F_000     3520
_exptl_absorpt_coefficient_mu     0.415
_exptl_absorpt_correction_type     multi-scan
_exptl_absorpt_process_details
;
(SADABS; Bruker, 2002)
;
_exptl_absorpt_correction_T_min     0.9180
_exptl_absorpt_correction_T_max     0.9404
_exptl_special_details     ?
_diffrn_ambient_temperature     173(2)
_diffrn_radiation_type     MoK\a
_diffrn_radiation_wavelength     0.71073
_diffrn_radiation_source     'fine-focus sealed tube'
_diffrn_radiation_monochromator     graphite
_diffrn_measurement_device_type     'Bruker APEXII CCD'
_diffrn_measurement_method     '\f and \w scans'
_diffrn_detector_area_resol_mean     ?
_diffrn_reflns_number     20674
_diffrn_reflns_av_R_equivalents     0.0442
_diffrn_reflns_av_sigmaI/netI     0.0532
_diffrn_reflns_theta_min     1.61
_diffrn_reflns_theta_max     26.02
_diffrn_reflns_theta_full     26.02
_diffrn_measured_fraction_theta_max     0.999
_diffrn_measured_fraction_theta_full     0.999
_diffrn_reflns_limit_h_min     -32
_diffrn_reflns_limit_h_max     30
_diffrn_reflns_limit_k_min     -14
_diffrn_reflns_limit_k_max     16
_diffrn_reflns_limit_l_min     -15
_diffrn_reflns_limit_l_max     28
_diffrn_standards_number     ?
_diffrn_standards_interval_count     ?
_diffrn_standards_interval_time     ?
_diffrn_standards_decay_%     ?
_refine_special_details
;
Refinement of <i>F</i>^2^ against ALL reflections. The weighted <i>R</i>-factor
<i>wR</i> and goodness of fit <i>S</i> are based on <i>F</i>^2^, conventional
<i>R</i>-factors <i>R</i> are based on <i>F</i>, with <i>F</i> set to zero for
negative <i>F</i>^2^. The threshold expression of <i>F</i>^2^ >
\s(<i>F</i>^2^) is used only for calculating <i>R</i>-factors(gt) <i>etc</i>.
and is not relevant to the choice of reflections for refinement.
<i>R</i>-factors based on <i>F</i>^2^ are statistically about twice as large
as those based on <i>F</i>, and <i>R</i>- factors based on ALL data will be
even larger.
;
_reflns_number_total     7483
_reflns_number_gt     5375
_reflns_threshold_expression     >2sigma(I)
_refine_ls_structure_factor_coef     Fsqd
_refine_ls_matrix_type     full
_refine_ls_R_factor_all     0.0856
_refine_ls_R_factor_gt     0.0606
_refine_ls_wR_factor_gt     0.1660
_refine_ls_wR_factor_ref     0.1841
_refine_ls_goodness_of_fit_ref     1.077
_refine_ls_restrained_S_all     1.077
_refine_ls_number_reflns     7483
_refine_ls_number_parameters     563
_refine_ls_number_restraints     2
_refine_ls_hydrogen_treatment     mixed
_refine_ls_weighting_scheme     calc
_refine_ls_weighting_details
        'calc w=1/[\s^2^(Fo^2^)+(0.0915P)^2^+12.2614P] where P=(Fo^2^+2Fc^2^)/3'
_atom_sites_solution_hydrogens     geom
_atom_sites_solution_primary     direct
_atom_sites_solution_secondary     difmap
_refine_ls_shift/su_max     0.005
_refine_ls_shift/su_mean     0.000
_refine_diff_density_max     0.428
_refine_diff_density_min     -0.725
_refine_ls_extinction_method     none
_refine_ls_extinction_coef     ?
loop_
    _atom_type_symbol
    _atom_type_description
    _atom_type_scat_dispersion_real
    _atom_type_scat_dispersion_imag
    _atom_type_scat_source
    'C' 'C' 0.0033 0.0016
                         'International Tables Vol C Tables 4.2.6.8 and 6.1.1.4'
    'H' 'H' 0.0000 0.0000
                         'International Tables Vol C Tables 4.2.6.8 and 6.1.1.4'
    'N' 'N' 0.0061 0.0033
                         'International Tables Vol C Tables 4.2.6.8 and 6.1.1.4'
    'O' 'O' 0.0106 0.0060
                         'International Tables Vol C Tables 4.2.6.8 and 6.1.1.4'
    'Mn' 'Mn' 0.3368 0.7283
                         'International Tables Vol C Tables 4.2.6.8 and 6.1.1.4'
_computing_data_collection
;
APEX2 (Bruker, 2002)
;
_computing_cell_refinement
;
SAINT (Bruker, 2002)
;
_computing_data_reduction
;
SAINT (Bruker, 2002)
;
_computing_structure_solution
;
SHELXS97 (Sheldrick, 2008)
;
_computing_structure_refinement
;
SHELXL97 (Sheldrick, 2008)
;
_computing_molecular_graphics
;
XP in SHELXTL (Sheldrick, 2008) and DIAMOND (Brandenburg, 1999)
;
_computing_publication_material
;
SHELXTL (Sheldrick, 2008) and publCIF (Westrip, 2010)
;
loop_
    _atom_site_type_symbol
    _atom_site_label
    _atom_site_fract_x
    _atom_site_fract_y
    _atom_site_fract_z
    _atom_site_U_iso_or_equiv
    _atom_site_adp_type
    _atom_site_calc_flag
    _atom_site_refinement_flags
    _atom_site_occupancy
    _atom_site_symmetry_multiplicity
    _atom_site_disorder_assembly
    _atom_site_disorder_group
    C C1 0.15804(14) -0.1097(3) 0.08907(18) 0.0344(8) Uani d . 1 1 . .
    C C2 0.18395(13) -0.1986(3) 0.06874(16) 0.0293(7) Uani d . 1 1 . .
    C C3 0.23710(14) -0.2152(3) 0.09876(16) 0.0326(8) Uani d . 1 1 . .
    H H3 0.2562 -0.1694 0.1300 0.039 Uiso calc R 1 1 . .
    C C4 0.26243(14) -0.2981(3) 0.08354(16) 0.0318(8) Uani d . 1 1 . .
    H H4 0.2991 -0.3081 0.1042 0.038 Uiso calc R 1 1 . .
    C C5 0.23562(13) -0.3677(3) 0.03863(15) 0.0266(7) Uani d . 1 1 . .
    C C6 0.18188(14) -0.3499(3) 0.00811(17) 0.0338(8) Uani d . 1 1 . .
    H H6 0.1627 -0.3962 -0.0228 0.041 Uiso calc R 1 1 . .
    C C7 0.15633(13) -0.2654(3) 0.02249(17) 0.0340(8) Uani d . 1 1 . .
    H H7 0.1200 -0.2531 0.0008 0.041 Uiso calc R 1 1 . .
    C C8 0.26298(13) -0.4577(2) 0.02238(15) 0.0269(7) Uani d . 1 1 . .
    C C9 0.31506(13) -0.4836(3) 0.05586(15) 0.0287(7) Uani d . 1 1 . .
    H H9 0.3344 -0.4435 0.0900 0.034 Uiso calc R 1 1 . .
    C C10 0.33808(12) -0.5687(3) 0.03856(15) 0.0269(7) Uani d . 1 1 . .
    C C11 0.30880(12) -0.6252(3) -0.01208(15) 0.0272(7) Uani d . 1 1 . .
    H H11 0.3238 -0.6835 -0.0251 0.033 Uiso calc R 1 1 . .
    C C12 0.25691(12) -0.5943(2) -0.04327(15) 0.0258(7) Uani d . 1 1 . .
    C C13 0.22326(12) -0.6493(3) -0.09783(15) 0.0263(7) Uani d . 1 1 . .
    C C14 0.23137(13) -0.7519(3) -0.10911(16) 0.0312(8) Uani d . 1 1 . .
    H H14 0.2599 -0.7886 -0.0815 0.037 Uiso calc R 1 1 . .
    C C15 0.19837(13) -0.8015(3) -0.16011(15) 0.0299(8) Uani d . 1 1 . .
    H H15 0.2048 -0.8714 -0.1676 0.036 Uiso calc R 1 1 . .
    C C16 0.15599(12) -0.7494(3) -0.20014(15) 0.0272(7) Uani d . 1 1 . .
    C C17 0.14738(13) -0.6464(3) -0.18881(15) 0.0289(8) Uani d . 1 1 . .
    H H17 0.1182 -0.6102 -0.2157 0.035 Uiso calc R 1 1 . .
    C C18 0.18100(13) -0.5974(3) -0.13884(16) 0.0305(8) Uani d . 1 1 . .
    H H18 0.1753 -0.5268 -0.1321 0.037 Uiso calc R 1 1 . .
    C C19 0.11957(13) -0.8022(3) -0.25523(16) 0.0313(8) Uani d . 1 1 . .
    C C20 0.39234(13) -0.6008(3) 0.07505(15) 0.0274(7) Uani d . 1 1 . .
    C C21 0.43358(14) -0.5290(3) 0.09350(18) 0.0362(9) Uani d . 1 1 . .
    H H21 0.4277 -0.4592 0.0809 0.043 Uiso calc R 1 1 . .
    C C22 0.48295(14) -0.5609(3) 0.13019(18) 0.0392(9) Uani d . 1 1 . .
    H H22 0.5113 -0.5130 0.1425 0.047 Uiso calc R 1 1 . .
    C C23 0.45268(14) -0.7284(3) 0.13116(16) 0.0345(8) Uani d . 1 1 . .
    H H23 0.4598 -0.7974 0.1450 0.041 Uiso calc R 1 1 . .
    C C24 0.40293(13) -0.7023(3) 0.09369(15) 0.0296(8) Uani d . 1 1 . .
    H H24 0.3761 -0.7532 0.0807 0.036 Uiso calc R 1 1 . .
    C C25 0.60244(15) 0.3586(3) 0.60941(17) 0.0338(8) Uani d . 1 1 . .
    C C26 0.57244(14) 0.2860(3) 0.56016(16) 0.0317(8) Uani d . 1 1 . .
    C C27 0.59484(14) 0.1928(3) 0.55209(16) 0.0318(8) Uani d . 1 1 . .
    H H27 0.6298 0.1761 0.5769 0.038 Uiso calc R 1 1 . .
    C C28 0.56647(13) 0.1237(3) 0.50800(16) 0.0301(8) Uani d . 1 1 . .
    H H28 0.5823 0.0604 0.5027 0.036 Uiso calc R 1 1 . .
    C C29 0.51525(13) 0.1466(3) 0.47165(15) 0.0265(7) Uani d . 1 1 . .
    C C30 0.49341(14) 0.2411(3) 0.47997(16) 0.0319(8) Uani d . 1 1 . .
    H H30 0.4584 0.2580 0.4553 0.038 Uiso calc R 1 1 . .
    C C31 0.52148(14) 0.3096(3) 0.52296(16) 0.0322(8) Uani d . 1 1 . .
    H H31 0.5060 0.3738 0.5274 0.039 Uiso calc R 1 1 . .
    C C32 0.48572(13) 0.0733(3) 0.42392(15) 0.0269(7) Uani d . 1 1 . .
    C C33 0.43125(13) 0.0773(3) 0.39712(15) 0.0285(7) Uani d . 1 1 . .
    H H33 0.4112 0.1278 0.4096 0.034 Uiso calc R 1 1 . .
    C C34 0.40595(13) 0.0070(3) 0.35177(15) 0.0268(7) Uani d . 1 1 . .
    C C35 0.43732(13) -0.0673(3) 0.33699(15) 0.0280(7) Uani d . 1 1 . .
    H H35 0.4216 -0.1176 0.3069 0.034 Uiso calc R 1 1 . .
    C C36 0.49143(13) -0.0679(3) 0.36618(15) 0.0274(7) Uani d . 1 1 . .
    C C37 0.52608(13) -0.1435(3) 0.34994(15) 0.0292(8) Uani d . 1 1 . .
    C C38 0.57489(14) -0.1129(3) 0.34588(17) 0.0399(9) Uani d . 1 1 . .
    H H38 0.5876 -0.0453 0.3578 0.048 Uiso calc R 1 1 . .
    C C39 0.60491(14) -0.1801(4) 0.32468(17) 0.0444(10) Uani d . 1 1 . .
    H H39 0.6380 -0.1580 0.3216 0.053 Uiso calc R 1 1 . .
    C C40 0.58758(16) -0.2789(3) 0.30785(16) 0.0427(10) Uani d . 1 1 . .
    C C41 0.54046(17) -0.3112(3) 0.31473(17) 0.0414(10) Uani d . 1 1 . .
    H H41 0.5291 -0.3803 0.3052 0.050 Uiso calc R 1 1 . .
    C C42 0.50987(15) -0.2447(3) 0.33512(16) 0.0361(8) Uani d . 1 1 . .
    H H42 0.4773 -0.2679 0.3392 0.043 Uiso calc R 1 1 . .
    C C43 0.6166(2) -0.3465(5) 0.27726(19) 0.0629(15) Uani d . 1 1 . .
    C C44 0.34825(13) 0.0117(3) 0.32027(15) 0.0273(7) Uani d . 1 1 . .
    C C45 0.31961(13) -0.0753(3) 0.29198(16) 0.0316(8) Uani d . 1 1 . .
    H H45 0.3368 -0.1400 0.2943 0.038 Uiso calc R 1 1 . .
    C C46 0.26630(13) -0.0657(3) 0.26079(17) 0.0323(8) Uani d . 1 1 . .
    H H46 0.2475 -0.1252 0.2418 0.039 Uiso calc R 1 1 . .
    C C47 0.26692(14) 0.1056(3) 0.28296(17) 0.0349(8) Uani d . 1 1 . .
    H H47 0.2486 0.1691 0.2799 0.042 Uiso calc R 1 1 . .
    C C48 0.32012(13) 0.1033(3) 0.31498(16) 0.0314(8) Uani d . 1 1 . .
    H H48 0.3377 0.1643 0.3335 0.038 Uiso calc R 1 1 . .
    N N1 0.23494(10) -0.5126(2) -0.02606(12) 0.0272(6) Uani d . 1 1 . .
    N N2 0.49093(11) -0.6582(3) 0.14826(14) 0.0360(7) Uani d D 1 1 . .
    H H2A 0.5220(11) -0.683(4) 0.1709(19) 0.072(15) Uiso d D 1 1 . .
    N N3 0.51581(11) 0.0015(2) 0.40859(13) 0.0284(6) Uani d . 1 1 . .
    N N4 0.23962(11) 0.0226(2) 0.25578(13) 0.0309(7) Uani d . 1 1 . .
    O O1W 0.0000 -0.6159(6) -0.2500 0.152(3) Uani d S 1 2 . .
    H H1W 0.0212 -0.6573 -0.2578 0.228 Uiso d R 1 1 . .
    O O1 0.10826(10) -0.0956(2) 0.05641(13) 0.0434(7) Uani d D 1 1 . .
    H H1A 0.093(2) -0.042(3) 0.067(3) 0.10(2) Uiso d D 1 1 . .
    O O2 0.18203(10) -0.0563(2) 0.13208(12) 0.0422(7) Uani d . 1 1 . .
    O O3 0.07424(10) -0.7629(2) -0.27753(14) 0.0529(8) Uani d . 1 1 . .
    O O4 0.13619(11) -0.8777(2) -0.27658(12) 0.0443(7) Uani d . 1 1 . .
    O O5 0.58121(10) 0.44425(19) 0.61444(13) 0.0424(7) Uani d . 1 1 . .
    O O6 0.64591(12) 0.3330(2) 0.64400(13) 0.0508(8) Uani d . 1 1 . .
    O O7 0.5949(2) -0.4275(3) 0.2519(2) 0.1033(16) Uani d . 1 1 . .
    O O8 0.65938(15) -0.3180(4) 0.27336(17) 0.1032(17) Uani d . 1 1 . .
    Mn Mn1 0.15272(2) 0.03181(4) 0.20581(2) 0.03203(18) Uani d . 1 1 . .
loop_
    _atom_site_aniso_label
    _atom_site_aniso_U_11
    _atom_site_aniso_U_22
    _atom_site_aniso_U_33
    _atom_site_aniso_U_12
    _atom_site_aniso_U_13
    _atom_site_aniso_U_23
    C1 0.0324(19) 0.0280(19) 0.044(2) 0.0034(15) 0.0143(17) 0.0026(17)
    C2 0.0343(18) 0.0250(17) 0.0314(18) 0.0023(14) 0.0145(16) 0.0003(15)
    C3 0.0362(19) 0.0307(19) 0.0272(18) 0.0016(15) 0.0049(15) -0.0042(15)
    C4 0.0271(17) 0.0338(19) 0.0310(18) 0.0062(15) 0.0046(15) -0.0047(16)
    C5 0.0242(16) 0.0286(18) 0.0247(17) 0.0034(13) 0.0046(14) -0.0010(14)
    C6 0.0294(18) 0.0320(19) 0.035(2) 0.0013(15) 0.0030(16) -0.0069(16)
    C7 0.0240(17) 0.036(2) 0.040(2) 0.0056(15) 0.0083(15) 0.0005(17)
    C8 0.0255(17) 0.0280(18) 0.0248(17) -0.0011(14) 0.0046(14) -0.0027(14)
    C9 0.0264(17) 0.0289(18) 0.0259(17) 0.0013(14) 0.0013(14) -0.0040(15)
    C10 0.0214(16) 0.0293(17) 0.0274(18) 0.0009(13) 0.0041(14) -0.0010(15)
    C11 0.0213(16) 0.0293(18) 0.0292(18) 0.0049(13) 0.0057(14) -0.0039(15)
    C12 0.0226(16) 0.0270(17) 0.0258(17) 0.0006(13) 0.0050(14) -0.0030(14)
    C13 0.0202(15) 0.0289(18) 0.0263(17) -0.0009(13) 0.0024(13) -0.0047(14)
    C14 0.0241(17) 0.0330(19) 0.0313(19) 0.0062(14) 0.0014(15) -0.0030(16)
    C15 0.0292(18) 0.0270(18) 0.0306(18) -0.0001(14) 0.0058(15) -0.0072(15)
    C16 0.0236(16) 0.0309(18) 0.0243(17) -0.0031(14) 0.0038(14) -0.0030(14)
    C17 0.0237(16) 0.0302(18) 0.0276(18) 0.0015(14) 0.0010(14) -0.0007(15)
    C18 0.0259(17) 0.0283(18) 0.0320(19) 0.0012(14) 0.0018(15) -0.0041(15)
    C19 0.0289(18) 0.0287(19) 0.0330(19) -0.0078(15) 0.0050(15) -0.0027(16)
    C20 0.0227(16) 0.0336(19) 0.0225(16) 0.0035(14) 0.0026(13) -0.0056(14)
    C21 0.0274(18) 0.0311(19) 0.044(2) 0.0019(15) 0.0023(16) -0.0023(17)
    C22 0.0261(18) 0.043(2) 0.042(2) -0.0049(16) 0.0024(17) -0.0054(18)
    C23 0.0318(19) 0.037(2) 0.0338(19) 0.0085(16) 0.0086(16) 0.0018(16)
    C24 0.0244(17) 0.0329(19) 0.0284(18) 0.0016(14) 0.0040(14) -0.0038(15)
    C25 0.044(2) 0.029(2) 0.0313(19) -0.0137(16) 0.0172(18) -0.0035(16)
    C26 0.041(2) 0.0253(18) 0.0304(19) -0.0086(15) 0.0140(16) -0.0005(15)
    C27 0.0335(19) 0.0294(19) 0.0308(19) -0.0025(15) 0.0079(15) 0.0021(15)
    C28 0.0326(18) 0.0244(17) 0.0318(19) 0.0007(14) 0.0080(15) 0.0012(15)
    C29 0.0273(17) 0.0256(17) 0.0264(17) -0.0030(13) 0.0084(14) -0.0016(14)
    C30 0.0272(17) 0.0319(19) 0.036(2) 0.0003(15) 0.0100(15) -0.0010(16)
    C31 0.0366(19) 0.0257(18) 0.037(2) -0.0009(15) 0.0154(17) -0.0017(15)
    C32 0.0280(17) 0.0246(17) 0.0288(18) -0.0025(14) 0.0099(14) 0.0005(14)
    C33 0.0271(17) 0.0282(18) 0.0306(18) 0.0019(14) 0.0098(15) -0.0024(15)
    C34 0.0239(16) 0.0298(18) 0.0280(17) -0.0002(14) 0.0101(14) 0.0007(14)
    C35 0.0271(17) 0.0312(18) 0.0257(17) 0.0008(14) 0.0084(14) -0.0048(15)
    C36 0.0276(17) 0.0306(18) 0.0264(17) -0.0001(14) 0.0120(14) 0.0000(15)
    C37 0.0241(17) 0.037(2) 0.0244(17) 0.0042(14) 0.0054(14) -0.0029(15)
    C38 0.0272(19) 0.050(2) 0.040(2) 0.0027(16) 0.0085(17) -0.0037(19)
    C39 0.0243(18) 0.074(3) 0.035(2) 0.0143(19) 0.0096(16) -0.002(2)
    C40 0.045(2) 0.056(3) 0.0226(18) 0.032(2) 0.0046(17) 0.0037(18)
    C41 0.059(3) 0.033(2) 0.031(2) 0.0160(18) 0.0136(19) 0.0010(17)
    C42 0.040(2) 0.039(2) 0.0318(19) 0.0010(16) 0.0154(17) -0.0003(17)
    C43 0.066(3) 0.089(4) 0.032(2) 0.051(3) 0.012(2) 0.008(2)
    C44 0.0265(17) 0.0320(18) 0.0245(17) 0.0004(14) 0.0098(14) -0.0038(15)
    C45 0.0247(17) 0.0300(18) 0.039(2) 0.0043(14) 0.0080(15) -0.0021(16)
    C46 0.0284(18) 0.0307(19) 0.036(2) -0.0004(15) 0.0079(16) -0.0075(16)
    C47 0.0307(19) 0.0295(19) 0.043(2) 0.0057(15) 0.0104(17) -0.0052(17)
    C48 0.0238(17) 0.0345(19) 0.036(2) -0.0018(14) 0.0095(15) -0.0071(16)
    N1 0.0235(14) 0.0294(15) 0.0254(15) 0.0022(12) 0.0031(12) -0.0025(12)
    N2 0.0221(15) 0.048(2) 0.0312(16) 0.0080(14) -0.0010(13) 0.0013(15)
    N3 0.0259(14) 0.0283(15) 0.0315(15) 0.0000(12) 0.0098(13) -0.0038(13)
    N4 0.0234(14) 0.0346(17) 0.0318(16) 0.0040(12) 0.0047(12) -0.0031(13)
    O1W 0.149(7) 0.129(6) 0.172(8) 0.000 0.042(6) 0.000
    O1 0.0311(14) 0.0365(15) 0.0582(18) 0.0046(12) 0.0081(13) -0.0120(14)
    O2 0.0382(15) 0.0433(15) 0.0389(15) 0.0106(12) 0.0038(12) -0.0126(13)
    O3 0.0278(14) 0.0532(18) 0.0603(19) -0.0012(12) -0.0104(13) -0.0183(15)
    O4 0.0503(16) 0.0330(14) 0.0421(16) -0.0022(12) 0.0041(13) -0.0109(13)
    O5 0.0425(15) 0.0308(14) 0.0606(19) -0.0135(12) 0.0258(14) -0.0171(13)
    O6 0.0585(19) 0.0368(15) 0.0405(16) -0.0039(14) -0.0073(14) -0.0072(13)
    O7 0.166(5) 0.054(2) 0.130(4) 0.035(3) 0.103(4) 0.001(3)
    O8 0.051(2) 0.186(5) 0.067(2) 0.044(3) 0.0108(19) -0.044(3)
    Mn1 0.0287(3) 0.0319(3) 0.0309(3) 0.0070(2) 0.0030(2) 0.0009(2)
_geom_special_details
;
All e.s.d.'s (except the e.s.d. in the dihedral angle between two l.s. planes)
are estimated using the full covariance matrix. The cell e.s.d.'s are taken
into account individually in the estimation of e.s.d.'s in distances, angles
and torsion angles; correlations between e.s.d.'s in cell parameters are only
used when they are defined by crystal symmetry. An approximate (isotropic)
treatment of cell e.s.d.'s is used for estimating e.s.d.'s involving l.s.
planes.
;
loop_
    _geom_bond_atom_site_label_1
    _geom_bond_atom_site_label_2
    _geom_bond_site_symmetry_2
    _geom_bond_distance
    _geom_bond_publ_flag
    C1 O2 . 1.216(4) ?
    C1 O1 . 1.312(4) ?
    C1 C2 . 1.497(5) ?
    C2 C3 . 1.380(5) ?
    C2 C7 . 1.394(5) ?
    C3 C4 . 1.376(5) ?
    C3 H3 . 0.9500 ?
    C4 C5 . 1.392(5) ?
    C4 H4 . 0.9500 ?
    C5 C6 . 1.398(5) ?
    C5 C8 . 1.489(5) ?
    C6 C7 . 1.387(5) ?
    C6 H6 . 0.9500 ?
    C7 H7 . 0.9500 ?
    C8 N1 . 1.339(4) ?
    C8 C9 . 1.397(5) ?
    C9 C10 . 1.384(5) ?
    C9 H9 . 0.9500 ?
    C10 C11 . 1.394(5) ?
    C10 C20 . 1.482(4) ?
    C11 C12 . 1.398(4) ?
    C11 H11 . 0.9500 ?
    C12 N1 . 1.334(4) ?
    C12 C13 . 1.481(4) ?
    C13 C14 . 1.387(5) ?
    C13 C18 . 1.394(5) ?
    C14 C15 . 1.387(5) ?
    C14 H14 . 0.9500 ?
    C15 C16 . 1.387(5) ?
    C15 H15 . 0.9500 ?
    C16 C17 . 1.395(5) ?
    C16 C19 . 1.502(5) ?
    C17 C18 . 1.374(5) ?
    C17 H17 . 0.9500 ?
    C18 H18 . 0.9500 ?
    C19 O4 . 1.242(4) ?
    C19 O3 . 1.260(4) ?
    C20 C24 . 1.387(5) ?
    C20 C21 . 1.400(5) ?
    C21 C22 . 1.382(5) ?
    C21 H21 . 0.9500 ?
    C22 N2 . 1.326(5) ?
    C22 H22 . 0.9500 ?
    C23 N2 . 1.330(5) ?
    C23 C24 . 1.375(5) ?
    C23 H23 . 0.9500 ?
    C24 H24 . 0.9500 ?
    C25 O6 . 1.225(5) ?
    C25 O5 . 1.270(4) ?
    C25 C26 . 1.499(5) ?
    C25 Mn1 8_556 2.629(4) ?
    C26 C31 . 1.390(5) ?
    C26 C27 . 1.389(5) ?
    C27 C28 . 1.388(5) ?
    C27 H27 . 0.9500 ?
    C28 C29 . 1.387(5) ?
    C28 H28 . 0.9500 ?
    C29 C30 . 1.397(5) ?
    C29 C32 . 1.482(5) ?
    C30 C31 . 1.368(5) ?
    C30 H30 . 0.9500 ?
    C31 H31 . 0.9500 ?
    C32 N3 . 1.349(4) ?
    C32 C33 . 1.384(5) ?
    C33 C34 . 1.393(5) ?
    C33 H33 . 0.9500 ?
    C34 C35 . 1.390(5) ?
    C34 C44 . 1.477(5) ?
    C35 C36 . 1.383(5) ?
    C35 H35 . 0.9500 ?
    C36 N3 . 1.339(4) ?
    C36 C37 . 1.477(5) ?
    C37 C38 . 1.391(5) ?
    C37 C42 . 1.392(5) ?
    C38 C39 . 1.376(5) ?
    C38 H38 . 0.9500 ?
    C39 C40 . 1.378(6) ?
    C39 H39 . 0.9500 ?
    C40 C41 . 1.380(6) ?
    C40 C43 . 1.491(6) ?
    C41 C42 . 1.372(5) ?
    C41 H41 . 0.9500 ?
    C42 H42 . 0.9500 ?
    C43 O8 . 1.230(7) ?
    C43 O7 . 1.253(7) ?
    C44 C48 . 1.390(5) ?
    C44 C45 . 1.403(5) ?
    C45 C46 . 1.378(5) ?
    C45 H45 . 0.9500 ?
    C46 N4 . 1.334(4) ?
    C46 H46 . 0.9500 ?
    C47 N4 . 1.339(4) ?
    C47 C48 . 1.374(5) ?
    C47 H47 . 0.9500 ?
    C48 H48 . 0.9500 ?
    N2 H2A . 0.885(19) ?
    N4 Mn1 . 2.236(3) ?
    O1W H1W . 0.8398 ?
    O1 H1A . 0.88(2) ?
    O2 Mn1 . 2.390(3) ?
    O4 Mn1 6_545 2.117(3) ?
    O5 Mn1 8_556 2.375(3) ?
    O6 Mn1 8_556 2.238(3) ?
    O7 Mn1 3_545 2.202(4) ?
    O8 Mn1 3_545 2.474(4) ?
    Mn1 O4 6_546 2.117(3) ?
    Mn1 O7 3_455 2.202(4) ?
    Mn1 O6 8_455 2.238(3) ?
    Mn1 O5 8_455 2.375(3) ?
    Mn1 O8 3_455 2.474(4) ?
    Mn1 C25 8_455 2.629(4) ?
loop_
    _geom_angle_atom_site_label_1
    _geom_angle_atom_site_label_2
    _geom_angle_atom_site_label_3
    _geom_angle_site_symmetry_1
    _geom_angle_site_symmetry_3
    _geom_angle
    _geom_angle_publ_flag
    O2 C1 O1 . . 124.3(3) ?
    O2 C1 C2 . . 121.7(3) ?
    O1 C1 C2 . . 114.1(3) ?
    C3 C2 C7 . . 119.7(3) ?
    C3 C2 C1 . . 117.6(3) ?
    C7 C2 C1 . . 122.7(3) ?
    C4 C3 C2 . . 120.1(3) ?
    C4 C3 H3 . . 120.0 ?
    C2 C3 H3 . . 120.0 ?
    C3 C4 C5 . . 121.6(3) ?
    C3 C4 H4 . . 119.2 ?
    C5 C4 H4 . . 119.2 ?
    C4 C5 C6 . . 118.0(3) ?
    C4 C5 C8 . . 121.6(3) ?
    C6 C5 C8 . . 120.4(3) ?
    C7 C6 C5 . . 120.7(3) ?
    C7 C6 H6 . . 119.7 ?
    C5 C6 H6 . . 119.7 ?
    C6 C7 C2 . . 120.0(3) ?
    C6 C7 H7 . . 120.0 ?
    C2 C7 H7 . . 120.0 ?
    N1 C8 C9 . . 121.8(3) ?
    N1 C8 C5 . . 116.4(3) ?
    C9 C8 C5 . . 121.9(3) ?
    C10 C9 C8 . . 119.0(3) ?
    C10 C9 H9 . . 120.5 ?
    C8 C9 H9 . . 120.5 ?
    C9 C10 C11 . . 119.0(3) ?
    C9 C10 C20 . . 120.0(3) ?
    C11 C10 C20 . . 120.9(3) ?
    C10 C11 C12 . . 118.6(3) ?
    C10 C11 H11 . . 120.7 ?
    C12 C11 H11 . . 120.7 ?
    N1 C12 C11 . . 121.9(3) ?
    N1 C12 C13 . . 115.9(3) ?
    C11 C12 C13 . . 122.1(3) ?
    C14 C13 C18 . . 118.4(3) ?
    C14 C13 C12 . . 122.5(3) ?
    C18 C13 C12 . . 119.1(3) ?
    C13 C14 C15 . . 120.9(3) ?
    C13 C14 H14 . . 119.6 ?
    C15 C14 H14 . . 119.6 ?
    C16 C15 C14 . . 120.2(3) ?
    C16 C15 H15 . . 119.9 ?
    C14 C15 H15 . . 119.9 ?
    C15 C16 C17 . . 119.2(3) ?
    C15 C16 C19 . . 120.8(3) ?
    C17 C16 C19 . . 119.9(3) ?
    C18 C17 C16 . . 120.1(3) ?
    C18 C17 H17 . . 120.0 ?
    C16 C17 H17 . . 120.0 ?
    C17 C18 C13 . . 121.2(3) ?
    C17 C18 H18 . . 119.4 ?
    C13 C18 H18 . . 119.4 ?
    O4 C19 O3 . . 124.9(3) ?
    O4 C19 C16 . . 119.1(3) ?
    O3 C19 C16 . . 116.0(3) ?
    C24 C20 C21 . . 118.4(3) ?
    C24 C20 C10 . . 120.6(3) ?
    C21 C20 C10 . . 120.9(3) ?
    C22 C21 C20 . . 119.2(3) ?
    C22 C21 H21 . . 120.4 ?
    C20 C21 H21 . . 120.4 ?
    N2 C22 C21 . . 120.4(3) ?
    N2 C22 H22 . . 119.8 ?
    C21 C22 H22 . . 119.8 ?
    N2 C23 C24 . . 120.7(3) ?
    N2 C23 H23 . . 119.6 ?
    C24 C23 H23 . . 119.6 ?
    C23 C24 C20 . . 119.4(3) ?
    C23 C24 H24 . . 120.3 ?
    C20 C24 H24 . . 120.3 ?
    O6 C25 O5 . . 122.1(3) ?
    O6 C25 C26 . . 119.4(3) ?
    O5 C25 C26 . . 118.4(3) ?
    O6 C25 Mn1 . 8_556 58.08(19) ?
    O5 C25 Mn1 . 8_556 64.38(19) ?
    C26 C25 Mn1 . 8_556 172.5(2) ?
    C31 C26 C27 . . 119.0(3) ?
    C31 C26 C25 . . 120.8(3) ?
    C27 C26 C25 . . 120.2(3) ?
    C28 C27 C26 . . 120.4(3) ?
    C28 C27 H27 . . 119.8 ?
    C26 C27 H27 . . 119.8 ?
    C29 C28 C27 . . 120.5(3) ?
    C29 C28 H28 . . 119.8 ?
    C27 C28 H28 . . 119.8 ?
    C28 C29 C30 . . 118.4(3) ?
    C28 C29 C32 . . 120.0(3) ?
    C30 C29 C32 . . 121.5(3) ?
    C31 C30 C29 . . 121.2(3) ?
    C31 C30 H30 . . 119.4 ?
    C29 C30 H30 . . 119.4 ?
    C30 C31 C26 . . 120.5(3) ?
    C30 C31 H31 . . 119.8 ?
    C26 C31 H31 . . 119.8 ?
    N3 C32 C33 . . 122.2(3) ?
    N3 C32 C29 . . 115.1(3) ?
    C33 C32 C29 . . 122.7(3) ?
    C32 C33 C34 . . 119.9(3) ?
    C32 C33 H33 . . 120.0 ?
    C34 C33 H33 . . 120.0 ?
    C35 C34 C33 . . 117.3(3) ?
    C35 C34 C44 . . 121.3(3) ?
    C33 C34 C44 . . 121.5(3) ?
    C36 C35 C34 . . 119.8(3) ?
    C36 C35 H35 . . 120.1 ?
    C34 C35 H35 . . 120.1 ?
    N3 C36 C35 . . 122.7(3) ?
    N3 C36 C37 . . 116.1(3) ?
    C35 C36 C37 . . 121.1(3) ?
    C38 C37 C42 . . 118.4(3) ?
    C38 C37 C36 . . 120.1(3) ?
    C42 C37 C36 . . 121.4(3) ?
    C39 C38 C37 . . 120.4(4) ?
    C39 C38 H38 . . 119.8 ?
    C37 C38 H38 . . 119.8 ?
    C38 C39 C40 . . 120.7(4) ?
    C38 C39 H39 . . 119.6 ?
    C40 C39 H39 . . 119.6 ?
    C39 C40 C41 . . 119.0(3) ?
    C39 C40 C43 . . 120.4(4) ?
    C41 C40 C43 . . 120.4(4) ?
    C42 C41 C40 . . 120.8(4) ?
    C42 C41 H41 . . 119.6 ?
    C40 C41 H41 . . 119.6 ?
    C41 C42 C37 . . 120.6(4) ?
    C41 C42 H42 . . 119.7 ?
    C37 C42 H42 . . 119.7 ?
    O8 C43 O7 . . 121.0(5) ?
    O8 C43 C40 . . 119.5(6) ?
    O7 C43 C40 . . 119.2(5) ?
    C48 C44 C45 . . 116.8(3) ?
    C48 C44 C34 . . 121.7(3) ?
    C45 C44 C34 . . 121.5(3) ?
    C46 C45 C44 . . 119.2(3) ?
    C46 C45 H45 . . 120.4 ?
    C44 C45 H45 . . 120.4 ?
    N4 C46 C45 . . 123.7(3) ?
    N4 C46 H46 . . 118.2 ?
    C45 C46 H46 . . 118.2 ?
    N4 C47 C48 . . 123.2(3) ?
    N4 C47 H47 . . 118.4 ?
    C48 C47 H47 . . 118.4 ?
    C47 C48 C44 . . 120.0(3) ?
    C47 C48 H48 . . 120.0 ?
    C44 C48 H48 . . 120.0 ?
    C12 N1 C8 . . 119.7(3) ?
    C22 N2 C23 . . 121.9(3) ?
    C22 N2 H2A . . 124(3) ?
    C23 N2 H2A . . 114(3) ?
    C36 N3 C32 . . 118.0(3) ?
    C46 N4 C47 . . 117.2(3) ?
    C46 N4 Mn1 . . 121.7(2) ?
    C47 N4 Mn1 . . 121.2(2) ?
    C1 O1 H1A . . 114(4) ?
    C1 O2 Mn1 . . 131.0(2) ?
    C19 O4 Mn1 . 6_545 161.0(3) ?
    C25 O5 Mn1 . 8_556 86.8(2) ?
    C25 O6 Mn1 . 8_556 94.2(2) ?
    C43 O7 Mn1 . 3_545 98.2(4) ?
    C43 O8 Mn1 . 3_545 86.0(3) ?
    O4 Mn1 O7 6_546 3_455 84.95(14) ?
    O4 Mn1 N4 6_546 . 95.40(11) ?
    O7 Mn1 N4 3_455 . 121.96(17) ?
    O4 Mn1 O6 6_546 8_455 152.41(11) ?
    O7 Mn1 O6 3_455 8_455 101.41(13) ?
    N4 Mn1 O6 . 8_455 103.44(11) ?
    O4 Mn1 O5 6_546 8_455 98.02(10) ?
    O7 Mn1 O5 3_455 8_455 85.26(16) ?
    N4 Mn1 O5 . 8_455 150.64(10) ?
    O6 Mn1 O5 8_455 8_455 56.42(9) ?
    O4 Mn1 O2 6_546 . 79.75(11) ?
    O7 Mn1 O2 3_455 . 154.57(16) ?
    N4 Mn1 O2 . . 79.91(10) ?
    O6 Mn1 O2 8_455 . 83.88(11) ?
    O5 Mn1 O2 8_455 . 76.98(9) ?
    O4 Mn1 O8 6_546 3_455 126.86(15) ?
    O7 Mn1 O8 3_455 3_455 54.68(16) ?
    N4 Mn1 O8 . 3_455 82.01(11) ?
    O6 Mn1 O8 8_455 3_455 76.30(14) ?
    O5 Mn1 O8 8_455 3_455 109.74(11) ?
    O2 Mn1 O8 . 3_455 149.17(13) ?
    O4 Mn1 C25 6_546 8_455 126.56(11) ?
    O7 Mn1 C25 3_455 8_455 92.25(15) ?
    N4 Mn1 C25 . 8_455 129.14(12) ?
    O6 Mn1 C25 8_455 8_455 27.68(11) ?
    O5 Mn1 C25 8_455 8_455 28.84(10) ?
    O2 Mn1 C25 . 8_455 80.96(10) ?
    O8 Mn1 C25 3_455 8_455 91.53(13) ?
loop_
    _geom_torsion_atom_site_label_1
    _geom_torsion_atom_site_label_2
    _geom_torsion_atom_site_label_3
    _geom_torsion_atom_site_label_4
    _geom_torsion_site_symmetry_1
    _geom_torsion_site_symmetry_2
    _geom_torsion_site_symmetry_3
    _geom_torsion_site_symmetry_4
    _geom_torsion
    _geom_torsion_publ_flag
    O2 C1 C2 C3 . . . . -3.1(5) ?
    O1 C1 C2 C3 . . . . 176.7(3) ?
    O2 C1 C2 C7 . . . . 175.2(3) ?
    O1 C1 C2 C7 . . . . -5.1(5) ?
    C7 C2 C3 C4 . . . . -0.8(5) ?
    C1 C2 C3 C4 . . . . 177.5(3) ?
    C2 C3 C4 C5 . . . . -0.8(5) ?
    C3 C4 C5 C6 . . . . 1.3(5) ?
    C3 C4 C5 C8 . . . . -179.7(3) ?
    C4 C5 C6 C7 . . . . -0.1(5) ?
    C8 C5 C6 C7 . . . . -179.1(3) ?
    C5 C6 C7 C2 . . . . -1.5(6) ?
    C3 C2 C7 C6 . . . . 2.0(5) ?
    C1 C2 C7 C6 . . . . -176.2(3) ?
    C4 C5 C8 N1 . . . . -172.5(3) ?
    C6 C5 C8 N1 . . . . 6.5(5) ?
    C4 C5 C8 C9 . . . . 7.5(5) ?
    C6 C5 C8 C9 . . . . -173.5(3) ?
    N1 C8 C9 C10 . . . . -0.3(5) ?
    C5 C8 C9 C10 . . . . 179.6(3) ?
    C8 C9 C10 C11 . . . . 0.6(5) ?
    C8 C9 C10 C20 . . . . -177.0(3) ?
    C9 C10 C11 C12 . . . . -0.6(5) ?
    C20 C10 C11 C12 . . . . 177.1(3) ?
    C10 C11 C12 N1 . . . . 0.2(5) ?
    C10 C11 C12 C13 . . . . 179.4(3) ?
    N1 C12 C13 C14 . . . . -156.4(3) ?
    C11 C12 C13 C14 . . . . 24.4(5) ?
    N1 C12 C13 C18 . . . . 22.0(5) ?
    C11 C12 C13 C18 . . . . -157.2(3) ?
    C18 C13 C14 C15 . . . . 0.3(5) ?
    C12 C13 C14 C15 . . . . 178.7(3) ?
    C13 C14 C15 C16 . . . . -1.2(5) ?
    C14 C15 C16 C17 . . . . 0.7(5) ?
    C14 C15 C16 C19 . . . . -179.4(3) ?
    C15 C16 C17 C18 . . . . 0.7(5) ?
    C19 C16 C17 C18 . . . . -179.2(3) ?
    C16 C17 C18 C13 . . . . -1.6(5) ?
    C14 C13 C18 C17 . . . . 1.1(5) ?
    C12 C13 C18 C17 . . . . -177.3(3) ?
    C15 C16 C19 O4 . . . . -24.3(5) ?
    C17 C16 C19 O4 . . . . 155.6(3) ?
    C15 C16 C19 O3 . . . . 158.1(3) ?
    C17 C16 C19 O3 . . . . -22.0(5) ?
    C9 C10 C20 C24 . . . . 129.8(4) ?
    C11 C10 C20 C24 . . . . -47.8(5) ?
    C9 C10 C20 C21 . . . . -47.7(5) ?
    C11 C10 C20 C21 . . . . 134.7(4) ?
    C24 C20 C21 C22 . . . . -1.0(5) ?
    C10 C20 C21 C22 . . . . 176.6(3) ?
    C20 C21 C22 N2 . . . . -0.8(6) ?
    N2 C23 C24 C20 . . . . -1.8(5) ?
    C21 C20 C24 C23 . . . . 2.3(5) ?
    C10 C20 C24 C23 . . . . -175.3(3) ?
    O6 C25 C26 C31 . . . . 175.4(3) ?
    O5 C25 C26 C31 . . . . -3.4(5) ?
    O6 C25 C26 C27 . . . . -3.0(5) ?
    O5 C25 C26 C27 . . . . 178.3(3) ?
    C31 C26 C27 C28 . . . . -0.7(5) ?
    C25 C26 C27 C28 . . . . 177.7(3) ?
    C26 C27 C28 C29 . . . . -0.4(5) ?
    C27 C28 C29 C30 . . . . 0.9(5) ?
    C27 C28 C29 C32 . . . . 178.8(3) ?
    C28 C29 C30 C31 . . . . -0.2(5) ?
    C32 C29 C30 C31 . . . . -178.1(3) ?
    C29 C30 C31 C26 . . . . -0.9(5) ?
    C27 C26 C31 C30 . . . . 1.4(5) ?
    C25 C26 C31 C30 . . . . -177.0(3) ?
    C28 C29 C32 N3 . . . . -16.8(5) ?
    C30 C29 C32 N3 . . . . 161.0(3) ?
    C28 C29 C32 C33 . . . . 162.8(3) ?
    C30 C29 C32 C33 . . . . -19.3(5) ?
    N3 C32 C33 C34 . . . . -1.4(5) ?
    C29 C32 C33 C34 . . . . 178.9(3) ?
    C32 C33 C34 C35 . . . . 2.2(5) ?
    C32 C33 C34 C44 . . . . -177.3(3) ?
    C33 C34 C35 C36 . . . . -1.3(5) ?
    C44 C34 C35 C36 . . . . 178.2(3) ?
    C34 C35 C36 N3 . . . . -0.5(5) ?
    C34 C35 C36 C37 . . . . -177.7(3) ?
    N3 C36 C37 C38 . . . . -38.7(5) ?
    C35 C36 C37 C38 . . . . 138.7(4) ?
    N3 C36 C37 C42 . . . . 144.9(3) ?
    C35 C36 C37 C42 . . . . -37.7(5) ?
    C42 C37 C38 C39 . . . . 3.3(5) ?
    C36 C37 C38 C39 . . . . -173.2(3) ?
    C37 C38 C39 C40 . . . . -0.8(6) ?
    C38 C39 C40 C41 . . . . -2.5(6) ?
    C38 C39 C40 C43 . . . . 171.8(4) ?
    C39 C40 C41 C42 . . . . 3.2(6) ?
    C43 C40 C41 C42 . . . . -171.0(3) ?
    C40 C41 C42 C37 . . . . -0.7(6) ?
    C38 C37 C42 C41 . . . . -2.6(5) ?
    C36 C37 C42 C41 . . . . 173.9(3) ?
    C39 C40 C43 O8 . . . . 8.3(6) ?
    C41 C40 C43 O8 . . . . -177.6(4) ?
    C39 C40 C43 O7 . . . . -166.1(4) ?
    C41 C40 C43 O7 . . . . 8.0(6) ?
    C35 C34 C44 C48 . . . . -153.3(3) ?
    C33 C34 C44 C48 . . . . 26.3(5) ?
    C35 C34 C44 C45 . . . . 23.9(5) ?
    C33 C34 C44 C45 . . . . -156.5(3) ?
    C48 C44 C45 C46 . . . . 0.4(5) ?
    C34 C44 C45 C46 . . . . -177.0(3) ?
    C44 C45 C46 N4 . . . . -0.2(6) ?
    N4 C47 C48 C44 . . . . 0.1(6) ?
    C45 C44 C48 C47 . . . . -0.3(5) ?
    C34 C44 C48 C47 . . . . 177.0(3) ?
    C11 C12 N1 C8 . . . . 0.1(5) ?
    C13 C12 N1 C8 . . . . -179.1(3) ?
    C9 C8 N1 C12 . . . . -0.1(5) ?
    C5 C8 N1 C12 . . . . -180.0(3) ?
    C21 C22 N2 C23 . . . . 1.3(6) ?
    C24 C23 N2 C22 . . . . 0.0(6) ?
    C35 C36 N3 C32 . . . . 1.4(5) ?
    C37 C36 N3 C32 . . . . 178.7(3) ?
    C33 C32 N3 C36 . . . . -0.4(5) ?
    C29 C32 N3 C36 . . . . 179.3(3) ?
    C45 C46 N4 C47 . . . . 0.0(5) ?
    C45 C46 N4 Mn1 . . . . -178.9(3) ?
    C48 C47 N4 C46 . . . . 0.1(6) ?
    C48 C47 N4 Mn1 . . . . 178.9(3) ?
    O1 C1 O2 Mn1 . . . . 33.0(6) ?
    C2 C1 O2 Mn1 . . . . -147.3(3) ?
    O3 C19 O4 Mn1 . . . 6_545 -88.5(9) ?
    C16 C19 O4 Mn1 . . . 6_545 94.1(8) ?
    O6 C25 O5 Mn1 . . . 8_556 -6.6(4) ?
    C26 C25 O5 Mn1 . . . 8_556 172.2(3) ?
    O5 C25 O6 Mn1 . . . 8_556 7.0(4) ?
    C26 C25 O6 Mn1 . . . 8_556 -171.7(3) ?
    O8 C43 O7 Mn1 . . . 3_545 -3.5(6) ?
    C40 C43 O7 Mn1 . . . 3_545 170.8(3) ?
    O7 C43 O8 Mn1 . . . 3_545 3.1(5) ?
    C40 C43 O8 Mn1 . . . 3_545 -171.2(3) ?
    C46 N4 Mn1 O4 . . . 6_546 29.1(3) ?
    C47 N4 Mn1 O4 . . . 6_546 -149.7(3) ?
    C46 N4 Mn1 O7 . . . 3_455 116.5(3) ?
    C47 N4 Mn1 O7 . . . 3_455 -62.3(3) ?
    C46 N4 Mn1 O6 . . . 8_455 -130.6(3) ?
    C47 N4 Mn1 O6 . . . 8_455 50.6(3) ?
    C46 N4 Mn1 O5 . . . 8_455 -87.9(3) ?
    C47 N4 Mn1 O5 . . . 8_455 93.3(3) ?
    C46 N4 Mn1 O2 . . . . -49.5(3) ?
    C47 N4 Mn1 O2 . . . . 131.7(3) ?
    C46 N4 Mn1 O8 . . . 3_455 155.6(3) ?
    C47 N4 Mn1 O8 . . . 3_455 -23.2(3) ?
    C46 N4 Mn1 C25 . . . 8_455 -119.0(3) ?
    C47 N4 Mn1 C25 . . . 8_455 62.3(3) ?
    C1 O2 Mn1 O4 . . . 6_546 61.8(3) ?
    C1 O2 Mn1 O7 . . . 3_455 7.9(5) ?
    C1 O2 Mn1 N4 . . . . 159.3(3) ?
    C1 O2 Mn1 O6 . . . 8_455 -95.9(3) ?
    C1 O2 Mn1 O5 . . . 8_455 -39.0(3) ?
    C1 O2 Mn1 O8 . . . 3_455 -145.8(3) ?
    C1 O2 Mn1 C25 . . . 8_455 -68.1(3) ?
loop_
    _geom_hbond_atom_site_label_D
    _geom_hbond_atom_site_label_H
    _geom_hbond_atom_site_label_A
    _geom_hbond_site_symmetry_A
    _geom_hbond_distance_DH
    _geom_hbond_distance_HA
    _geom_hbond_distance_DA
    _geom_hbond_angle_DHA
    N2 H2A O3 8_536 0.885(19) 1.67(2) 2.548(4) 169(5)
    O1 H1A O5 8_455 0.88(2) 1.77(3) 2.612(4) 159(6)
    O1W H1W O3 . 0.84 2.12 2.963(6) 179.5
_iucr_refine_instructions_details
;
TITL c2c in C2/c
CELL  0.71073  26.6396  12.9853  23.2326   90.000  108.696   90.000
ZERR     4.00   0.0013   0.0006   0.0011    0.000    0.001    0.000
LATT   7
SYMM  - X,   Y, 1/2 - Z
SFAC  C    H    N    O    MN
UNIT  384  248  32   68   8
MERG   2
dfix   0.89 0.02 h1a o1 h2a n2
EQIV  $1   x+1/2, -y-3/2, z+1/2
EQIV  $2   x-1/2, -y+1/2, z-1/2
HTAB  N2  O3_$1
HTAB  O1  O5_$2
HTAB  O1W  O3
FMAP   2
PLAN    5
SIZE     0.15   0.17   0.21
ACTA
BOND   $H
CONF
L.S.  10
TEMP  -100.00
WGHT    0.091500   12.261400
FVAR       0.03621
MOLE    1
C1    1    0.158041   -0.109707    0.089066    11.00000    0.03241    0.02799 =
         0.04423    0.00265    0.01433    0.00345
C2    1    0.183954   -0.198593    0.068744    11.00000    0.03428    0.02500 =
         0.03137    0.00026    0.01450    0.00230
C3    1    0.237098   -0.215218    0.098760    11.00000    0.03617    0.03070 =
         0.02717   -0.00418    0.00491    0.00158
AFIX  43
H3    2    0.256206   -0.169372    0.129964    11.00000   -1.20000
AFIX   0
C4    1    0.262429   -0.298111    0.083538    11.00000    0.02711    0.03376 =
         0.03105   -0.00473    0.00457    0.00620
AFIX  43
H4    2    0.299134   -0.308128    0.104193    11.00000   -1.20000
AFIX   0
C5    1    0.235621   -0.367662    0.038633    11.00000    0.02420    0.02856 =
         0.02475   -0.00099    0.00460    0.00337
C6    1    0.181883   -0.349899    0.008113    11.00000    0.02935    0.03203 =
         0.03471   -0.00686    0.00302    0.00132
AFIX  43
H6    2    0.162673   -0.396158   -0.022785    11.00000   -1.20000
AFIX   0
C7    1    0.156329   -0.265426    0.022486    11.00000    0.02402    0.03617 =
         0.04023    0.00052    0.00827    0.00562
AFIX  43
H7    2    0.120018   -0.253128    0.000812    11.00000   -1.20000
AFIX   0
C8    1    0.262984   -0.457685    0.022384    11.00000    0.02550    0.02801 =
         0.02480   -0.00268    0.00457   -0.00109
C9    1    0.315056   -0.483643    0.055860    11.00000    0.02635    0.02891 =
         0.02592   -0.00399    0.00133    0.00130
AFIX  43
H9    2    0.334366   -0.443543    0.089973    11.00000   -1.20000
AFIX   0
C10   1    0.338080   -0.568673    0.038562    11.00000    0.02138    0.02932 =
         0.02739   -0.00100    0.00409    0.00086
C11   1    0.308796   -0.625175   -0.012084    11.00000    0.02130    0.02929 =
         0.02920   -0.00389    0.00568    0.00490
AFIX  43
H11   2    0.323791   -0.683483   -0.025139    11.00000   -1.20000
AFIX   0
C12   1    0.256913   -0.594293   -0.043275    11.00000    0.02257    0.02700 =
         0.02581   -0.00295    0.00501    0.00065
C13   1    0.223264   -0.649332   -0.097832    11.00000    0.02017    0.02893 =
         0.02625   -0.00474    0.00243   -0.00092
C14   1    0.231368   -0.751872   -0.109105    11.00000    0.02408    0.03301 =
         0.03129   -0.00304    0.00142    0.00624
AFIX  43
H14   2    0.259884   -0.788580   -0.081542    11.00000   -1.20000
AFIX   0
C15   1    0.198369   -0.801499   -0.160106    11.00000    0.02921    0.02702 =
         0.03064   -0.00717    0.00582   -0.00011
AFIX  43
H15   2    0.204803   -0.871374   -0.167639    11.00000   -1.20000
AFIX   0
C16   1    0.155991   -0.749353   -0.200145    11.00000    0.02358    0.03088 =
         0.02428   -0.00301    0.00380   -0.00306
C17   1    0.147385   -0.646423   -0.188806    11.00000    0.02368    0.03017 =
         0.02761   -0.00069    0.00100    0.00146
AFIX  43
H17   2    0.118250   -0.610199   -0.215664    11.00000   -1.20000
AFIX   0
C18   1    0.181000   -0.597381   -0.138837    11.00000    0.02588    0.02834 =
         0.03200   -0.00411    0.00179    0.00123
AFIX  43
H18   2    0.175328   -0.526791   -0.132122    11.00000   -1.20000
AFIX   0
C19   1    0.119574   -0.802249   -0.255230    11.00000    0.02888    0.02866 =
         0.03298   -0.00267    0.00504   -0.00778
C20   1    0.392336   -0.600811    0.075049    11.00000    0.02274    0.03361 =
         0.02252   -0.00559    0.00262    0.00348
C21   1    0.433584   -0.528985    0.093495    11.00000    0.02738    0.03113 =
         0.04355   -0.00234    0.00234    0.00187
AFIX  43
H21   2    0.427713   -0.459153    0.080946    11.00000   -1.20000
AFIX   0
C22   1    0.482954   -0.560919    0.130190    11.00000    0.02609    0.04284 =
         0.04245   -0.00541    0.00237   -0.00485
AFIX  43
H22   2    0.511328   -0.512959    0.142534    11.00000   -1.20000
AFIX   0
C23   1    0.452681   -0.728387    0.131158    11.00000    0.03180    0.03665 =
         0.03378    0.00179    0.00862    0.00853
AFIX  43
H23   2    0.459815   -0.797366    0.144987    11.00000   -1.20000
AFIX   0
C24   1    0.402929   -0.702280    0.093685    11.00000    0.02439    0.03287 =
         0.02841   -0.00380    0.00398    0.00156
AFIX  43
H24   2    0.376062   -0.753221    0.080677    11.00000   -1.20000
AFIX   0
C25   1    0.602438    0.358557    0.609408    11.00000    0.04445    0.02934 =
         0.03130   -0.00351    0.01723   -0.01372
C26   1    0.572444    0.286044    0.560165    11.00000    0.04117    0.02532 =
         0.03036   -0.00054    0.01395   -0.00864
C27   1    0.594839    0.192757    0.552094    11.00000    0.03352    0.02943 =
         0.03085    0.00212    0.00794   -0.00249
AFIX  43
H27   2    0.629800    0.176085    0.576914    11.00000   -1.20000
AFIX   0
C28   1    0.566471    0.123736    0.508005    11.00000    0.03255    0.02438 =
         0.03177    0.00117    0.00801    0.00074
AFIX  43
H28   2    0.582251    0.060361    0.502688    11.00000   -1.20000
AFIX   0
C29   1    0.515250    0.146620    0.471651    11.00000    0.02730    0.02559 =
         0.02640   -0.00155    0.00843   -0.00296
C30   1    0.493407    0.241067    0.479971    11.00000    0.02725    0.03186 =
         0.03641   -0.00103    0.00997    0.00027
AFIX  43
H30   2    0.458425    0.257976    0.455321    11.00000   -1.20000
AFIX   0
C31   1    0.521485    0.309605    0.522965    11.00000    0.03660    0.02571 =
         0.03680   -0.00169    0.01542   -0.00089
AFIX  43
H31   2    0.506037    0.373805    0.527434    11.00000   -1.20000
AFIX   0
C32   1    0.485721    0.073252    0.423923    11.00000    0.02797    0.02459 =
         0.02884    0.00048    0.00989   -0.00251
C33   1    0.431255    0.077256    0.397124    11.00000    0.02709    0.02816 =
         0.03061   -0.00237    0.00983    0.00195
AFIX  43
H33   2    0.411155    0.127830    0.409648    11.00000   -1.20000
AFIX   0
C34   1    0.405951    0.007028    0.351765    11.00000    0.02391    0.02983 =
         0.02797    0.00071    0.01013   -0.00015
C35   1    0.437315   -0.067307    0.336995    11.00000    0.02712    0.03118 =
         0.02565   -0.00485    0.00843    0.00079
AFIX  43
H35   2    0.421608   -0.117603    0.306916    11.00000   -1.20000
AFIX   0
C36   1    0.491431   -0.067881    0.366181    11.00000    0.02757    0.03057 =
         0.02643   -0.00003    0.01204   -0.00009
C37   1    0.526083   -0.143460    0.349940    11.00000    0.02407    0.03743 =
         0.02444   -0.00293    0.00540    0.00423
C38   1    0.574891   -0.112927    0.345885    11.00000    0.02720    0.05041 =
         0.04033   -0.00375    0.00854    0.00269
AFIX  43
H38   2    0.587587   -0.045295    0.357829    11.00000   -1.20000
AFIX   0
C39   1    0.604913   -0.180055    0.324682    11.00000    0.02427    0.07430 =
         0.03481   -0.00188    0.00963    0.01433
AFIX  43
H39   2    0.637960   -0.157969    0.321618    11.00000   -1.20000
AFIX   0
C40   1    0.587575   -0.278938    0.307848    11.00000    0.04490    0.05631 =
         0.02258    0.00369    0.00465    0.03155
C41   1    0.540459   -0.311228    0.314726    11.00000    0.05934    0.03308 =
         0.03106    0.00097    0.01355    0.01603
AFIX  43
H41   2    0.529081   -0.380315    0.305226    11.00000   -1.20000
AFIX   0
C42   1    0.509869   -0.244712    0.335121    11.00000    0.04009    0.03906 =
         0.03177   -0.00030    0.01540    0.00101
AFIX  43
H42   2    0.477349   -0.267936    0.339167    11.00000   -1.20000
AFIX   0
C43   1    0.616563   -0.346479    0.277264    11.00000    0.06567    0.08927 =
         0.03154    0.00767    0.01240    0.05103
C44   1    0.348252    0.011700    0.320269    11.00000    0.02652    0.03196 =
         0.02450   -0.00380    0.00976    0.00041
C45   1    0.319609   -0.075274    0.291984    11.00000    0.02475    0.03005 =
         0.03859   -0.00207    0.00801    0.00428
AFIX  43
H45   2    0.336765   -0.140005    0.294311    11.00000   -1.20000
AFIX   0
C46   1    0.266300   -0.065661    0.260793    11.00000    0.02844    0.03070 =
         0.03596   -0.00754    0.00791   -0.00043
AFIX  43
H46   2    0.247486   -0.125225    0.241789    11.00000   -1.20000
AFIX   0
C47   1    0.266917    0.105572    0.282958    11.00000    0.03073    0.02953 =
         0.04339   -0.00518    0.01043    0.00574
AFIX  43
H47   2    0.248585    0.169124    0.279945    11.00000   -1.20000
AFIX   0
C48   1    0.320124    0.103305    0.314980    11.00000    0.02376    0.03449 =
         0.03592   -0.00708    0.00954   -0.00176
AFIX  43
H48   2    0.337687    0.164310    0.333500    11.00000   -1.20000
AFIX   0
N1    3    0.234942   -0.512561   -0.026055    11.00000    0.02346    0.02940 =
         0.02538   -0.00252    0.00305    0.00217
N2    3    0.490933   -0.658167    0.148265    11.00000    0.02205    0.04778 =
         0.03123    0.00127   -0.00103    0.00795
H2A   2    0.521979   -0.682650    0.170885    11.00000    0.07213
N3    3    0.515812    0.001504    0.408594    11.00000    0.02591    0.02826 =
         0.03145   -0.00378    0.00983   -0.00002
N4    3    0.239616    0.022618    0.255781    11.00000    0.02341    0.03463 =
         0.03182   -0.00309    0.00472    0.00396
O1W   4    0.000000   -0.615858   -0.250000    10.50000    0.14903    0.12851 =
         0.17213    0.00000    0.04231    0.00000
AFIX   3
H1W   2    0.021150   -0.657263   -0.257830    11.00000   -1.50000
AFIX   0
O1    4    0.108263   -0.095591    0.056414    11.00000    0.03107    0.03650 =
         0.05822   -0.01200    0.00814    0.00459
H1A   2    0.093194   -0.041735    0.067429    11.00000    0.10202
O2    4    0.182033   -0.056296    0.132082    11.00000    0.03824    0.04326 =
         0.03891   -0.01265    0.00381    0.01061
O3    4    0.074238   -0.762942   -0.277533    11.00000    0.02780    0.05317 =
         0.06032   -0.01833   -0.01040   -0.00121
O4    4    0.136189   -0.877727   -0.276579    11.00000    0.05026    0.03295 =
         0.04211   -0.01093    0.00405   -0.00220
O5    4    0.581213    0.444248    0.614436    11.00000    0.04249    0.03080 =
         0.06058   -0.01706    0.02575   -0.01346
O6    4    0.645911    0.333030    0.644004    11.00000    0.05846    0.03681 =
         0.04054   -0.00721   -0.00735   -0.00394
O7    4    0.594922   -0.427476    0.251851    11.00000    0.16616    0.05388 =
         0.12970    0.00149    0.10304    0.03472
O8    4    0.659379   -0.317960    0.273356    11.00000    0.05097    0.18564 =
         0.06725   -0.04364    0.01083    0.04404
MN1   5    0.152717    0.031809    0.205813    11.00000    0.02868    0.03187 =
         0.03086    0.00087    0.00300    0.00703
HKLF 4
REM  c2c in C2/c
REM R1 =  0.0606 for   5375 Fo > 4sig(Fo)  and  0.0856 for all   7483 data
REM    563 parameters refined using      2 restraints
END
;
data_New_Global_Publ_Block
_journal_date_recd_electronic     2014-08-05
_journal_date_accepted     2014-10-17
_journal_name_full     'Acta Crystallographica, Section E'
_journal_year     2014
_journal_volume     70
_journal_issue     11
_journal_page_first     m374
_journal_page_last     m375
_journal_paper_category     HM
_journal_paper_doi     10.1107/S160053681402279X
_journal_coeditor_code     BT6991
_publ_contact_author_name     'Dajun Sun'
_publ_contact_author_address
;
Department of Vascular Surgery, the China-Japan Union Hospital of Jilin
University,
126 Xiantai Street, Changchun, 130033,  Jilin Province
People's Republic of China
;
_publ_contact_author_email     sundajun2014@163.com
_publ_contact_author_fax     '+86-431-87563206'
_publ_contact_author_phone     '+86-431-87563206'
_publ_section_title
;\
Crystal structure of
poly[[\m~3~-4,4'-(4,4'-bipyridine-2,6-diyl)dibenzoato]{\m~2~-4-[6-(4-\
carboxyphenyl)-4,4'-bipyridin-4'-ium-2-yl]benzoato}manganese(II)] hemihydrate]
;
loop_
    _publ_author_name
    _publ_author_address
    'Yaping Li'
;
Department of Ophthalmology, Yhe Second Hospital of Jilin University,
218 Ziqiang Street, Changchun, 130041, Jilin Province
People's Republic of China
;
    'Dajun Sun'
;
Department of Vascular Surgery,
The China--Japan Union Hospital of Jilin University,
126 Xiantai Street, Changchun, 130033,  Jilin Province
People's Republic of China
;
    'Julia  Ming'
;
St Erik's Eye Hospital, Karolinska Institutet,
Polhemsgatan 50, SE-112-82
Stockholm, Sweden
;
    'Liying Han'
;
Department of Gynaecology, Yhe Second Hospital of Jilin University,
218 Ziqiang Street, Changchun, 130041, Jilin Province
People's Republic of China
;
    'Guanfang Su'
;
Department of Ophthalmology, Yhe Second Hospital of Jilin University,
218 Ziqiang Street, Changchun, 130041, Jilin Province
People's Republic of China
;
_publ_section_synopsis
;
A Mn complex was structurally characterized with intermolecular N---H...O and
O---H...O hydrogen bonds.
;
