# Supplementary material for: Crystal structure of poly[[μ3-4,4′-(4,4′-bipyridine-2,6-diyl)dibenzoato]{μ2-4-[6-(4-carboxyphenyl)-4,4′-bipyridin-4′-ium-2-yl]benzoato}manganese(II)] hemi­hydrate]
Source: Acta Crystallogr Sect E Struct Rep Online. 2014 Oct 24;70(Pt 11):m374–5. doi: 10.1107/S160053681402279X (PMC4257299; doi:10.1107/S160053681402279X)
Supplement: Supplementary file 2 [file e-70-0m374-Isup2.hkl]

#
# h,k,l, Fc-squared, Fo-squared, sigma(Fo-squared) and status flag
#
data_I
_shelx_title ' c2c in C2/c'
_shelx_refln_list_code          4
_shelx_F_calc_maximum      825.85
_exptl_crystal_F_000      3520.00
_reflns_d_resolution_high  0.8100
 
loop_
 _symmetry_equiv_pos_as_xyz
 'x, y, z'
 '-x, y, -z+1/2'
 'x+1/2, y+1/2, z'
 '-x+1/2, y+1/2, -z+1/2'
 '-x, -y, -z'
 'x, -y, z-1/2'
 '-x+1/2, -y+1/2, -z'
 'x+1/2, -y+1/2, z-1/2'
 
_cell_length_a    26.6396
_cell_length_b    12.9853
_cell_length_c    23.2326
_cell_angle_alpha  90.000
_cell_angle_beta  108.696
_cell_angle_gamma  90.000
 
_shelx_F_squared_multiplier     1.000
 
loop_
 _refln_index_h
 _refln_index_k
 _refln_index_l
 _refln_F_squared_calc
 _refln_F_squared_meas
 _refln_F_squared_sigma
 _refln_observed_status
   2   0   0     1491.79       15.26      7.63 o
   4   0   0     4167.04     5736.45    205.96 o
   6   0   0    15327.13     9474.30    335.64 o
   8   0   0    41572.73    39036.57    634.17 o
  10   0   0     8776.66     7856.84    226.36 o
  12   0   0   282999.03   321122.72   5804.34 o
  14   0   0      407.90      201.80     58.60 o
  16   0   0     1373.94     1171.30    115.13 o
  18   0   0        6.23       70.83     54.92 o
  20   0   0     2167.90     2364.76    274.62 o
  22   0   0     2162.19     2280.85    289.87 o
  24   0   0    32594.89    29971.45   1113.73 o
  26   0   0    13063.26    13303.69    678.92 o
  28   0   0     1039.92      457.70    175.45 o
  30   0   0     1109.56     1350.20    282.25 o
   1   1   0    18961.05    20916.70    541.61 o
   3   1   0   174950.92   171146.42   3001.76 o
   5   1   0    32147.16    33912.60    469.60 o
   7   1   0    27203.25    27986.46    509.22 o
   9   1   0     9022.09     7054.58    148.68 o
  11   1   0      806.39      640.21     44.80 o
  13   1   0       74.65       78.90     27.72 o
  15   1   0     1926.96     2228.23     92.90 o
  17   1   0     9383.16     9736.06    265.62 o
  19   1   0     7786.14     7615.09    240.25 o
  21   1   0      948.43      972.80    134.53 o
  23   1   0     5861.72     6350.59    526.35 o
  25   1   0     6324.23     4883.72    309.84 o
  27   1   0      634.79      600.70    137.47 o
  29   1   0      488.83      589.26    194.52 o
  31   1   0       20.78      107.58    105.08 o
   0   2   0     2878.61     2235.08     83.91 o
   2   2   0    28825.60    29783.82    463.77 o
   4   2   0     1570.81      762.68     40.07 o
   6   2   0     4043.90     2741.29     80.09 o
   8   2   0     1172.40     1316.86     68.14 o
  10   2   0    11862.14    10350.39    204.67 o
  12   2   0    19900.53    20447.94    353.33 o
  14   2   0      493.65      460.48     44.72 o
  16   2   0      209.87       97.55     41.69 o
  18   2   0      285.16      194.39     50.23 o
  20   2   0      383.15      374.52     77.14 o
  22   2   0     1192.96     1341.75    128.98 o
  24   2   0     4756.41     4081.18    280.49 o
  26   2   0       65.27      195.52    114.42 o
  28   2   0       15.09       30.98     88.88 o
  30   2   0     1181.65     1335.34    194.18 o
   1   3   0     8630.98    12985.27    173.71 o
   3   3   0     5462.84     5099.40    205.89 o
   5   3   0     2846.00     2432.93    126.62 o
   7   3   0     1346.17     2198.05     98.31 o
   9   3   0    22003.50    21058.36    430.51 o
  11   3   0      122.84      213.09     40.48 o
  13   3   0    13071.93    12047.57    261.90 o
  15   3   0      810.47      678.65     69.25 o
  17   3   0      300.35      196.61     52.17 o
  19   3   0       15.83      -12.63     41.76 o
  21   3   0      121.30      169.00     57.55 o
  23   3   0     1167.71     1248.22    131.67 o
  25   3   0      577.25      455.86    217.41 o
  27   3   0     2609.65     2369.33    408.11 o
  29   3   0      140.62      217.41    113.27 o
   0   4   0       41.48       79.21     33.47 o
   2   4   0       61.02      453.12     29.68 o
   4   4   0     4144.02     6348.09    131.34 o
   6   4   0      430.83      519.95     39.58 o
   8   4   0      702.53      711.94     47.46 o
  10   4   0    18734.69    17486.21    274.12 o
  12   4   0    13257.28    13201.68    229.46 o
  14   4   0     8475.03     7889.18    212.95 o
  16   4   0     6923.88     6343.32    189.56 o
  18   4   0      176.39      221.52     59.32 o
  20   4   0     4353.53     4229.39    184.35 o
  22   4   0      155.10      155.16     61.44 o
  24   4   0      471.33      274.98     88.22 o
  26   4   0     2380.37     2269.19    223.80 o
  28   4   0     3311.47     3662.95    720.87 o
  30   4   0      157.63      289.54    123.71 o
   1   5   0    33334.73    32258.18    388.17 o
   3   5   0     1025.79      905.74     45.29 o
   5   5   0    36752.23    39976.20    473.48 o
   7   5   0    14632.18    20243.17    302.20 o
   9   5   0    27808.21    31644.63    484.44 o
  11   5   0     1749.66     1590.93     78.63 o
  13   5   0     8503.43     8035.35    206.17 o
  15   5   0     3611.65     4384.36    157.45 o
  17   5   0     3740.70     4126.81    175.62 o
  19   5   0    11247.68    11036.84    281.89 o
  21   5   0       12.15      111.56     59.61 o
  23   5   0      692.89      598.86     96.89 o
  25   5   0      289.12      418.64     85.98 o
  27   5   0     1135.54     1242.12    198.33 o
  29   5   0       11.87      122.42    109.69 o
   0   6   0     2553.55     3370.99    126.03 o
   2   6   0     3682.62     3857.40    102.91 o
   4   6   0      583.11      569.59     41.71 o
   6   6   0     9237.02     8539.04    149.03 o
   8   6   0    10109.65    10607.65    415.09 o
  10   6   0     2460.70     2316.37    141.62 o
  12   6   0     8297.13     8396.49    214.78 o
  14   6   0      136.79       40.81     45.21 o
  16   6   0     5465.42     6010.09    196.20 o
  18   6   0     4221.37     4071.46    182.75 o
  20   6   0     2426.18     2460.17    156.62 o
  22   6   0        6.04       49.77     68.21 o
  24   6   0     1578.05     1580.36    139.40 o
  26   6   0       96.22       34.10     69.92 o
  28   6   0       99.69       80.38    110.48 o
   1   7   0    16800.68    19834.95    277.58 o
   3   7   0      438.18      725.27     49.67 o
   5   7   0      174.71      264.50     35.54 o
   7   7   0    12295.94    14172.55    219.92 o
   9   7   0      696.38      626.08     56.93 o
  11   7   0       67.38       25.84     40.37 o
  13   7   0      788.20      862.32     86.86 o
  15   7   0    10933.64    11595.13    284.37 o
  17   7   0      367.19      423.69     96.99 o
  19   7   0     3154.32     3377.63    296.18 o
  21   7   0      429.69      515.34     89.19 o
  23   7   0      192.40      239.45    118.91 o
  25   7   0      432.06      582.06    102.68 o
  27   7   0      906.62      964.90    162.70 o
   0   8   0      352.85      309.54     60.37 o
   2   8   0      825.92     1077.71     60.58 o
   4   8   0      389.17      486.96     46.22 o
   6   8   0      344.68      492.16     47.17 o
   8   8   0     3807.19     4252.20    152.89 o
  10   8   0     1891.05     1944.74    115.92 o
  12   8   0        0.14       45.70     48.45 o
  14   8   0     2936.47     2897.63    182.83 o
  16   8   0       84.31      203.00     63.84 o
  18   8   0       10.03       41.43     70.47 o
  20   8   0      350.79      473.78    108.21 o
  22   8   0      182.47      223.62     96.09 o
  24   8   0      993.97      913.26    171.60 o
  26   8   0     1007.53      953.64    269.73 o
   1   9   0      970.24     1047.07     66.54 o
   3   9   0      130.20       49.32     31.80 o
   5   9   0     1931.10     1806.47     93.25 o
   7   9   0     3859.85     4020.73    243.15 o
   9   9   0     1360.27     1112.72    114.75 o
  11   9   0      698.08      766.67    104.48 o
  13   9   0     4207.40     4812.30    319.78 o
  15   9   0      228.30      179.08     76.80 o
  17   9   0      623.17      534.84    104.32 o
  19   9   0       10.62       85.18    111.74 o
  21   9   0      325.50      326.63    103.25 o
  23   9   0        0.72      -72.88     72.88 o
  25   9   0      241.64      239.57    111.33 o
   0  10   0      201.85       72.47     80.91 o
   2  10   0     1310.85     1400.79    112.47 o
   4  10   0      414.45      404.06    101.43 o
   6  10   0     7695.50     7205.88    210.20 o
   8  10   0      299.20      174.50     76.28 o
  10  10   0     2407.64     2075.42    162.55 o
  12  10   0     1334.60     1495.76    145.48 o
  14  10   0     9885.24     9599.54    326.68 o
  16  10   0      936.49     1027.18    132.31 o
  18  10   0      684.55      616.13    116.88 o
  20  10   0        4.38       77.80     88.56 o
  22  10   0      212.97      167.80     97.35 o
  24  10   0        0.25       79.95     93.10 o
   1  11   0     1976.62     1903.58    138.49 o
   3  11   0     1921.22     2075.15    143.41 o
   5  11   0      631.39      538.75    103.47 o
   7  11   0     1237.41     1071.67    175.24 o
   9  11   0     1522.62     1568.36    204.97 o
  11  11   0     1178.38     1096.11    183.16 o
  13  11   0     2288.34     2288.15    254.13 o
  15  11   0       49.65       39.54     76.78 o
  17  11   0      114.16       36.34     82.99 o
  19  11   0       64.61      -46.88     76.52 o
  21  11   0      500.45      473.67    124.31 o
   0  12   0      557.70     1074.23    163.92 o
   2  12   0     1999.55     2108.32    151.62 o
   4  12   0     1425.77     1143.02    136.53 o
   6  12   0     1467.87      908.02    171.60 o
   8  12   0     2029.02     2149.18    282.25 o
  10  12   0     1931.46     2222.51    427.18 o
  12  12   0       35.60      -43.23     96.64 o
  14  12   0       96.69      -20.84    110.48 o
  16  12   0      113.20      179.83    125.99 o
  18  12   0     1177.20      815.59    195.50 o
  20  12   0       66.21      102.98    134.85 o
   1  13   0     7537.21     7189.06    255.33 o
   3  13   0     2478.45     3215.82    225.88 o
   5  13   0     6341.02     5877.01   1052.70 o
   7  13   0     4206.16     3877.00    411.93 o
   9  13   0      303.65      268.75    228.85 o
  11  13   0      278.60      258.19    139.00 o
  13  13   0     1857.54     2269.97    274.62 o
  15  13   0        3.33      203.72    135.57 o
  17  13   0      157.45      619.22    183.24 o
   0  14   0       69.42        0.00    144.94 o
   2  14   0     1563.16     1292.94    158.06 o
   4  14   0     2202.34     1904.40    369.97 o
   6  14   0     1124.41     1605.76    231.94 o
   8  14   0       46.02      -75.92    112.89 o
  10  14   0     3304.09     3022.85    335.64 o
  12  14   0        1.70      -21.61    175.45 o
  14  14   0      105.71      170.36    148.75 o
   1  15   0     1557.00     1970.18    234.22 o
   3  15   0       40.38       34.41    125.99 o
   5  15   0      221.42       79.71    132.07 o
   7  15   0      472.28      741.54    180.16 o
   9  15   0       70.44       19.59    156.38 o
 -31   1   1       41.03      -57.56     87.90 o
 -29   1   1      681.62      596.36    139.00 o
 -27   1   1        2.26        1.97     82.44 o
 -25   1   1       42.51      -63.85     72.67 o
 -23   1   1      786.64      598.03    194.52 o
 -21   1   1      965.31      828.33    225.03 o
 -19   1   1     1602.36     1109.74    177.06 o
 -17   1   1     3594.75     3790.68    115.26 o
 -15   1   1    15850.36    16266.83    266.01 o
 -13   1   1     2277.62     2280.44     85.05 o
 -11   1   1      104.74       80.68     24.14 o
  -9   1   1      323.89      780.13     64.96 o
  -7   1   1      642.43     1134.05     77.92 o
  -5   1   1    52128.44    54046.89    826.03 o
  -3   1   1     4473.36     2977.00    125.87 o
  -1   1   1        5.93       76.28     30.51 o
   1   1   1      336.42      913.38     31.04 o
   3   1   1    58928.68    71437.54   1278.34 o
   5   1   1     6056.69     4792.07     99.97 o
   7   1   1       39.74      288.93     33.24 o
   9   1   1     3679.50     3557.61     99.06 o
  11   1   1     4491.24     5834.26    124.58 o
  13   1   1      776.92      916.85     64.37 o
  15   1   1       35.97      151.02     39.36 o
  17   1   1     3418.83     3436.96    174.23 o
  19   1   1      154.71      127.54     56.92 o
  21   1   1      381.60      241.24     84.30 o
  23   1   1      198.19       61.03    114.42 o
  25   1   1      115.58       90.15     88.88 o
  27   1   1      381.66      183.08    141.12 o
  29   1   1        1.41      -80.91     80.91 o
 -30   2   1     1224.83     1138.26    186.89 o
 -28   2   1        0.93      -76.02     76.97 o
 -26   2   1      642.60      712.27    135.57 o
 -24   2   1      467.89      601.43    121.28 o
 -22   2   1      268.80      151.10     67.44 o
 -20   2   1     1298.42     1312.98    102.19 o
 -18   2   1        1.45       -0.35     38.69 o
 -16   2   1    21964.29    21163.41    383.25 o
 -14   2   1      583.03      830.75     59.57 o
 -12   2   1      893.07      528.80     53.19 o
 -10   2   1    11259.02    12211.58    301.69 o
  -8   2   1       68.86      166.31     30.15 o
  -6   2   1       12.83      371.61     35.48 o
  -4   2   1    10354.94    13129.76    207.71 o
  -2   2   1    50850.87    64667.88    845.03 o
   0   2   1    10570.09     8277.40    166.17 o
   2   2   1     1419.63     3187.10     75.63 o
   4   2   1      203.57      437.50     45.47 o
   6   2   1     1788.39     1687.04     68.04 o
   8   2   1     1290.67     1101.56     61.73 o
  10   2   1    19356.20    23354.25    378.91 o
  12   2   1    11336.33    13401.80    260.91 o
  14   2   1     4558.74     4562.52    116.85 o
  16   2   1     1473.43     1333.96    110.92 o
  18   2   1       43.51       42.69     48.05 o
  20   2   1     1036.73     1146.75    115.60 o
  22   2   1      578.31      568.63    112.89 o
  24   2   1     1386.97     1060.33    213.59 o
  26   2   1     1794.84     1690.61    196.38 o
  28   2   1       68.26       62.06     98.81 o
  30   2   1      528.55      532.14    167.82 o
 -29   3   1     1097.10     1019.64    174.75 o
 -27   3   1        0.47     -101.87    106.80 o
 -25   3   1     2160.46     2386.82    223.41 o
 -23   3   1     2286.51     2380.86    147.48 o
 -21   3   1     1646.77     1474.48    132.13 o
 -19   3   1      237.29      106.85     49.52 o
 -17   3   1     5013.90     4707.82    159.85 o
 -15   3   1     2866.59     2300.20    118.15 o
 -13   3   1     6391.37     5951.93    215.25 o
 -11   3   1       61.95       66.92     30.52 o
  -9   3   1     9929.34     8697.48    183.12 o
  -7   3   1    22265.21    25357.83    441.67 o
  -5   3   1    12159.82    11676.28    204.05 o
  -3   3   1     1804.76     1145.98     66.06 o
  -1   3   1      669.10      883.89     57.43 o
   1   3   1    12527.78    14840.39    204.70 o
   3   3   1     6826.62     5729.95    103.54 o
   5   3   1    14827.54    13787.08    219.97 o
   7   3   1     4476.45     4971.99    105.66 o
   9   3   1     1680.55     1785.54     71.31 o
  11   3   1    10579.29    10647.88    192.58 o
  13   3   1    13184.04    14821.33    252.10 o
  15   3   1      430.42      318.43     44.39 o
  17   3   1      105.49      149.30     48.54 o
  19   3   1      807.95     1001.68     94.99 o
  21   3   1     2351.89     1845.21    217.36 o
  23   3   1     2430.36     2716.26    186.30 o
  25   3   1     5272.18     5061.72    320.91 o
  27   3   1     1191.97     1065.65    293.69 o
  29   3   1       14.56      -20.11     88.88 o
 -30   4   1       28.65       75.59    133.49 o
 -28   4   1      250.82      403.32    126.67 o
 -26   4   1        7.93       26.37     94.28 o
 -24   4   1      344.10      433.99     83.06 o
 -22   4   1       98.42       48.78     56.84 o
 -20   4   1     2384.64     2048.92    133.66 o
 -18   4   1      245.43      167.95     53.19 o
 -16   4   1     4936.57     3917.02    152.65 o
 -14   4   1     2143.76     2765.79    129.83 o
 -12   4   1    16809.16    16527.47    313.11 o
 -10   4   1     1794.98     2799.92    107.27 o
  -8   4   1     2644.66     2910.32     97.82 o
  -6   4   1     1899.43     2972.78     79.74 o
  -4   4   1    16472.50    17319.74    225.09 o
  -2   4   1       74.54       92.29     17.65 o
   0   4   1     7920.64     6997.36    126.33 o
   2   4   1      951.74      904.04     40.61 o
   4   4   1      489.91      403.45     33.08 o
   6   4   1     2506.38     3427.97     87.35 o
   8   4   1      548.27      445.32     40.51 o
  10   4   1      358.15      729.26     52.18 o
  12   4   1     1176.14     1463.72    136.64 o
  14   4   1     4629.77     4469.62    150.14 o
  16   4   1      179.87       59.20     43.74 o
  18   4   1     1372.96     1262.19    103.85 o
  20   4   1     3177.71     3011.06    244.43 o
  22   4   1     1692.00     1862.74    195.64 o
  24   4   1      394.10      369.03     94.59 o
  26   4   1     2321.23     2555.39    237.15 o
  28   4   1       37.71       56.61    114.42 o
 -29   5   1       15.79       61.03    104.25 o
 -27   5   1       23.82       30.51     97.09 o
 -25   5   1      833.81     1088.25    136.04 o
 -23   5   1     1614.89     1457.50    126.91 o
 -21   5   1     6718.11     6984.31    289.57 o
 -19   5   1     1503.64     1425.11    133.93 o
 -17   5   1      154.74      236.01     58.95 o
 -15   5   1      247.63      384.21     61.44 o
 -13   5   1    23502.81    23880.44    423.61 o
 -11   5   1     5373.34     6353.50    141.84 o
  -9   5   1      373.37      739.82     53.07 o
  -7   5   1     6172.34     5424.99    251.10 o
  -5   5   1     1628.70     1487.80     64.20 o
  -3   5   1     5099.00     4973.82     96.80 o
  -1   5   1     1335.14      963.91     42.86 o
   1   5   1     1026.40      609.53     36.76 o
   3   5   1     2682.67     2558.49    137.71 o
   5   5   1     5798.93     6419.95    148.97 o
   7   5   1     5192.25     4156.47    162.95 o
   9   5   1      827.37     1285.71     69.34 o
  11   5   1     9967.94     9710.88    190.84 o
  13   5   1    12128.94    11681.94    261.93 o
  15   5   1       26.12       69.61     46.87 o
  17   5   1     3048.80     3172.42    161.20 o
  19   5   1      171.79      189.47     63.03 o
  21   5   1     1024.77     1157.43    161.85 o
  23   5   1     1966.34     2224.64    155.91 o
  25   5   1        0.67       61.52     78.54 o
  27   5   1       26.23       72.76    105.08 o
  29   5   1     1372.19     1672.97    212.60 o
 -28   6   1      641.29      884.17    166.95 o
 -26   6   1     2354.45     2335.96    192.68 o
 -24   6   1      577.02      503.73     91.73 o
 -22   6   1      851.54     1008.67    110.86 o
 -20   6   1     4101.89     4125.36    196.51 o
 -18   6   1     1002.31     1012.12    100.38 o
 -16   6   1    44077.19    45161.63    729.78 o
 -14   6   1     4997.91     4464.92    165.97 o
 -12   6   1    14264.58    13905.14    292.41 o
 -10   6   1    17820.38    17546.86    285.23 o
  -8   6   1     5652.72     6590.12    127.62 o
  -6   6   1    17132.74    17212.87    244.14 o
  -4   6   1    58110.70    62879.80    720.65 o
  -2   6   1     1951.95     1326.09     65.20 o
   0   6   1     3511.10     3146.21     79.15 o
   2   6   1     3428.80     4413.40     97.11 o
   4   6   1      153.28       52.91     24.40 o
   6   6   1       10.98      123.14     26.88 o
   8   6   1    18088.81    20747.23    407.95 o
  10   6   1    34556.58    35162.77    497.70 o
  12   6   1      182.15      145.48     48.21 o
  14   6   1    12374.20    12292.19    280.34 o
  16   6   1       14.09       45.05     50.18 o
  18   6   1    12914.61    13363.74    612.18 o
  20   6   1    24488.75    24381.80    540.61 o
  22   6   1     4932.08     5080.77    222.30 o
  24   6   1      433.73      237.59     79.72 o
  26   6   1      609.90      816.21    130.10 o
  28   6   1      131.56      159.84    113.64 o
 -27   7   1      184.91      286.70     90.64 o
 -25   7   1      705.13      834.42    166.26 o
 -23   7   1     2465.47     2741.40    174.67 o
 -21   7   1      242.79      312.43    121.11 o
 -19   7   1       94.60      132.59     69.37 o
 -17   7   1      110.69       62.49     57.56 o
 -15   7   1    38853.14    39148.08    655.36 o
 -13   7   1    14968.15    14080.20    309.39 o
 -11   7   1     7746.15     7694.71    205.33 o
  -9   7   1    17352.18    16428.69    317.48 o
  -7   7   1     6613.95     5537.76    122.66 o
  -5   7   1      581.45      570.79     45.68 o
  -3   7   1   100947.31   108262.27   1201.05 o
  -1   7   1    15860.35    16012.23    289.41 o
   1   7   1    22678.40    21141.97    289.57 o
   3   7   1     6555.46     6467.01    228.31 o
   5   7   1     2409.95     2517.45     84.20 o
   7   7   1     8539.96     7758.98    147.93 o
   9   7   1     1415.58      978.37     68.91 o
  11   7   1    13289.21    13312.91    286.55 o
  13   7   1    15312.16    15296.65    379.86 o
  15   7   1     2717.78     2878.93    156.06 o
  17   7   1     1557.59     1591.55    123.06 o
  19   7   1     2359.96     2573.65    204.79 o
  21   7   1     5514.17     5824.47    231.25 o
  23   7   1     4635.33     5445.15    247.93 o
  25   7   1     1371.98     1579.33    177.38 o
  27   7   1     2291.92     2415.88    266.64 o
 -26   8   1     5080.12     5596.49    317.52 o
 -24   8   1      382.99      575.53    122.34 o
 -22   8   1     1555.31     1819.04    193.21 o
 -20   8   1     5724.97     5412.02    357.77 o
 -18   8   1      944.54     1050.28    109.38 o
 -16   8   1     5118.58     5306.84    208.10 o
 -14   8   1     3489.47     3494.92    168.57 o
 -12   8   1      317.19      195.67     68.27 o
 -10   8   1     7055.58     6659.73    188.07 o
  -8   8   1      529.62      583.06     56.68 o
  -6   8   1    12011.51    11436.53    196.77 o
  -4   8   1    12798.92    12609.20    208.35 o
  -2   8   1    14476.36    13545.74    217.71 o
   0   8   1    30533.00    29521.13    390.67 o
   2   8   1     1211.69     1561.54     73.58 o
   4   8   1    21378.42    21158.04    302.77 o
   6   8   1       10.31       34.27     30.13 o
   8   8   1     5306.39     5346.22    142.44 o
  10   8   1    19480.99    19355.66    371.24 o
  12   8   1      765.44      716.66     80.13 o
  14   8   1     2158.32     2098.83    134.48 o
  16   8   1     5745.70     6699.32    356.00 o
  18   8   1      449.13      645.92    114.34 o
  20   8   1     5102.96     5161.83    286.22 o
  22   8   1     1082.44     1012.79    145.84 o
  24   8   1      959.89     1401.99    238.75 o
  26   8   1     1358.35     1283.06    219.00 o
 -25   9   1     1875.95     2107.90    207.04 o
 -23   9   1     2474.46     3079.71    235.83 o
 -21   9   1      306.95      275.64    199.82 o
 -19   9   1        8.29       56.89     79.58 o
 -17   9   1      221.37      213.59    113.27 o
 -15   9   1      568.90      529.85    103.46 o
 -13   9   1     1574.80     1595.67    144.30 o
 -11   9   1      944.17      953.61     89.36 o
  -9   9   1      651.24      677.50     74.43 o
  -7   9   1     5991.63     5527.84    149.46 o
  -5   9   1      178.01      211.13     40.17 o
  -3   9   1     4788.26     4078.20    115.31 o
  -1   9   1        2.25       30.16     33.55 o
   1   9   1      697.89      587.26     51.32 o
   3   9   1     3627.06     3671.01    150.86 o
   5   9   1      578.44      576.31     63.21 o
   7   9   1     4270.03     3805.19    158.97 o
   9   9   1        5.96      -45.20     45.20 o
  11   9   1      115.96      108.13     67.14 o
  13   9   1     4047.27     3766.61    220.15 o
  15   9   1       31.14      117.37     70.82 o
  17   9   1     1144.46     1207.63    140.37 o
  19   9   1     2176.39     2398.38    201.87 o
  21   9   1       59.71      234.49    123.71 o
  23   9   1     1523.80     1663.74    236.60 o
  25   9   1      425.61      127.67    236.48 o
 -24  10   1     1258.34     1401.12    237.15 o
 -22  10   1       30.69       65.02     85.45 o
 -20  10   1     2221.20     2538.18    207.01 o
 -18  10   1     2545.94     3101.77    270.81 o
 -16  10   1      933.39      823.88    147.44 o
 -14  10   1      499.80      617.20    107.67 o
 -12  10   1     2812.70     2695.56    184.46 o
 -10  10   1       10.25      -51.56     51.56 o
  -8  10   1      763.01      816.31    100.32 o
  -6  10   1     5226.63     5439.32    280.40 o
  -4  10   1      148.21      177.09     62.50 o
  -2  10   1     7429.35     6652.93    251.35 o
   0  10   1     5445.26     5539.34    161.31 o
   2  10   1     1889.86     1647.44    100.16 o
   4  10   1      119.92       66.61     45.02 o
   6  10   1     2704.75     2849.28    150.28 o
   8  10   1      717.07      813.45    104.48 o
  10  10   1     1989.37     2021.27    162.84 o
  12  10   1     3379.48     3369.15    218.76 o
  14  10   1      677.93      547.79    149.57 o
  16  10   1     1458.45     1212.26    143.68 o
  18  10   1      238.67      283.45     96.47 o
  20  10   1     1513.25     1939.90    190.23 o
  22  10   1        2.28      -66.22     79.27 o
 -23  11   1      235.44      259.36    221.22 o
 -21  11   1      469.23      309.24    150.20 o
 -19  11   1      535.87      591.81    166.95 o
 -17  11   1     3982.05     4381.39    572.12 o
 -15  11   1        1.39      -97.09     97.09 o
 -13  11   1     5819.38     5796.54    397.41 o
 -11  11   1     1641.28     1709.91    526.35 o
  -9  11   1      833.53     1181.46    183.16 o
  -7  11   1      283.28       35.76     85.80 o
  -5  11   1       80.17      158.67     83.03 o
  -3  11   1     1474.76     1294.58    116.58 o
  -1  11   1       91.71      134.29     67.16 o
   1  11   1      726.75      889.29    103.50 o
   3  11   1     1356.40     1164.43    112.88 o
   5  11   1     1019.93      927.83    125.62 o
   7  11   1     1564.36     1508.21    204.97 o
   9  11   1     6796.44     7756.50    283.52 o
  11  11   1      221.81      281.82     85.73 o
  13  11   1     3876.92     4212.54    249.28 o
  15  11   1      117.84       41.23     76.39 o
  17  11   1      450.81      760.32    130.49 o
  19  11   1      257.41      357.71    112.14 o
  21  11   1      258.31      351.63    141.87 o
 -20  12   1       69.05       35.03    152.57 o
 -18  12   1        3.90      -95.31     95.31 o
 -16  12   1      233.48      525.35    198.33 o
 -14  12   1       12.68      123.75    119.13 o
 -12  12   1     2606.93     2548.48    301.32 o
 -10  12   1     8109.89     8159.29    415.34 o
  -8  12   1       32.40      -65.51     91.22 o
  -6  12   1     4661.23     4425.77    328.90 o
  -4  12   1     2320.90     1843.22    165.40 o
  -2  12   1       34.47      -28.47     63.17 o
   0  12   1     4884.70     5061.85    231.59 o
   2  12   1     3053.32     2949.68    179.24 o
   4  12   1     3577.06     3015.36    211.03 o
   6  12   1     2754.25     2689.48    264.14 o
   8  12   1        6.90       78.14    110.48 o
  10  12   1     2598.83     2185.71    247.42 o
  12  12   1       73.23       23.95    118.24 o
  14  12   1      183.89       27.20    123.71 o
  16  12   1      553.79      551.17    158.51 o
  18  12   1       47.18       62.16    125.99 o
  20  12   1      185.10      273.83    153.93 o
 -17  13   1      452.35      431.00    161.82 o
 -15  13   1     1420.31     1584.62    246.54 o
 -13  13   1       85.77       93.53    236.48 o
 -11  13   1       27.90       16.78    106.27 o
  -9  13   1     2059.73     1572.66    231.94 o
  -7  13   1     5460.78     5349.41    457.70 o
  -5  13   1       54.92       84.48    107.48 o
  -3  13   1     1763.17     1730.94    174.55 o
  -1  13   1      635.26      536.13     99.45 o
   1  13   1       62.20       42.63     92.44 o
   3  13   1     7522.90     7542.45    313.84 o
   5  13   1      783.70      675.39    161.82 o
   7  13   1      844.60      755.35    180.64 o
   9  13   1     2246.90     2374.29    265.98 o
  11  13   1     2809.12     2283.80    282.25 o
  13  13   1       90.28      -11.11    171.64 o
  15  13   1       67.74       -2.07    129.12 o
  17  13   1      434.13      370.28    163.92 o
 -14  14   1       17.63       -3.65    120.93 o
 -12  14   1      989.07      886.90    204.12 o
 -10  14   1        3.08      -42.58    115.88 o
  -8  14   1        2.46      -28.74    115.13 o
  -6  14   1     1156.66     1265.32    209.78 o
  -4  14   1     1787.20     1401.97    215.76 o
  -2  14   1     3069.25     3558.57    342.52 o
   0  14   1     3915.58     3421.01    240.32 o
   2  14   1      614.31      700.36    128.33 o
   4  14   1      771.10      749.62    169.85 o
   6  14   1      301.26      178.44    339.46 o
   8  14   1     1926.80     1566.92    237.15 o
  10  14   1      567.63      383.02    153.66 o
  12  14   1      634.39      730.13    187.87 o
  14  14   1       10.87      -10.55    125.99 o
 -11  15   1        5.35     -114.25    114.25 o
  -9  15   1      427.22      159.91    145.34 o
  -7  15   1      302.02      205.96    151.03 o
  -5  15   1        0.02     -110.61    118.67 o
  -3  15   1      301.55      289.87    137.47 o
  -1  15   1       53.81       62.70    110.48 o
   1  15   1        5.15      192.49    125.99 o
   3  15   1     1590.25     1587.92    233.48 o
   5  15   1       38.27      -76.78    156.38 o
   7  15   1        0.28       23.88    120.93 o
   9  15   1      442.07      443.03    172.28 o
   0  16   1       41.95      411.93    213.59 o
 -30   0   2     1303.46      961.16    236.48 o
 -28   0   2       23.83       99.17    114.42 o
 -26   0   2     6267.38     5545.75    488.21 o
 -24   0   2     2847.74     2532.58    312.76 o
 -22   0   2     1181.53     1174.75    205.96 o
 -20   0   2     7931.92     6712.87    396.67 o
 -18   0   2       48.44       34.87     76.28 o
 -16   0   2    22844.09    22719.83    441.44 o
 -14   0   2    10933.11    11053.49    248.86 o
 -12   0   2    11563.94    10462.71    229.96 o
 -10   0   2      543.67      883.68     59.40 o
  -8   0   2      995.70      761.68     67.26 o
  -6   0   2   146326.16   134959.23   3409.83 o
  -4   0   2    97132.80   117993.97   2959.77 o
  -2   0   2    41846.09    43503.99   1106.10 o
   0   0   2    24908.46    17750.97    465.32 o
   2   0   2    32483.13    28400.02    747.57 o
   4   0   2   230757.31   259360.95   6499.28 o
   6   0   2     4356.14     7559.61    282.25 o
   8   0   2     8947.97     6800.12    196.83 o
  10   0   2   169074.88   180647.09   3302.87 o
  12   0   2    14089.24    17142.25    420.32 o
  14   0   2    22963.34    24223.46    571.46 o
  16   0   2     5843.90     6452.84    242.01 o
  18   0   2     3071.02     3112.33    297.50 o
  20   0   2     1082.32     1006.93    183.08 o
  22   0   2       13.66      152.57    114.42 o
  24   0   2       22.23       -7.63    106.80 o
  26   0   2      665.96      724.68    205.96 o
  28   0   2      616.69      907.76    228.85 o
  30   0   2     1685.42     1365.46    289.87 o
 -31   1   2      480.90      442.44    137.47 o
 -29   1   2     3957.49     3783.16    350.90 o
 -27   1   2      165.05      123.75    122.05 o
 -25   1   2     4364.34     3966.25    279.87 o
 -23   1   2       10.42      111.00     78.07 o
 -21   1   2      339.35      244.62     80.79 o
 -19   1   2     9503.76     9183.17    225.57 o
 -17   1   2     4111.57     4110.83    119.13 o
 -15   1   2     1394.69      896.67     60.08 o
 -13   1   2    13539.54    13363.64    222.42 o
 -11   1   2     6189.79     6968.81    134.21 o
  -9   1   2     5421.83     3428.55     96.15 o
  -7   1   2    25716.66    27654.86    403.95 o
  -5   1   2    18403.57    18968.50    321.09 o
  -3   1   2     1479.22     4495.71    225.03 o
  -1   1   2      859.70      -45.77     45.77 o
   1   1   2    30073.26    32461.39    587.65 o
   3   1   2      116.87       61.03     17.62 o
   5   1   2    55096.11    52217.23    812.34 o
   7   1   2    21899.27    22343.78    342.95 o
   9   1   2     1921.76     3722.42     99.23 o
  11   1   2    22919.69    20892.87    339.76 o
  13   1   2    17264.60    16499.68    293.88 o
  15   1   2     5119.34     5217.82    162.98 o
  17   1   2    12506.40    12487.11    314.14 o
  19   1   2      179.70      101.19     54.93 o
  21   1   2      259.58      255.89    122.05 o
  23   1   2     2464.09     2176.75    207.62 o
  25   1   2      316.43      228.09    106.27 o
  27   1   2       33.96      -80.10     80.91 o
  29   1   2        7.78      149.19    115.13 o
 -30   2   2      112.61      161.34    106.27 o
 -28   2   2     1135.80     1441.07    263.18 o
 -26   2   2       39.11      -74.10    118.24 o
 -24   2   2     1786.87     1377.67    169.33 o
 -22   2   2     1232.80     1453.35    258.05 o
 -20   2   2     5238.37     4390.05    163.56 o
 -18   2   2     7026.83     7772.09    204.99 o
 -16   2   2     4225.47     4011.41    139.02 o
 -14   2   2     1015.73     1292.18     83.78 o
 -12   2   2    11411.24    11001.42    266.45 o
 -10   2   2     5880.27     5532.99    167.36 o
  -8   2   2      985.60     1387.11     82.22 o
  -6   2   2    14951.92    12721.67    224.17 o
  -4   2   2      121.34      261.34     27.07 o
  -2   2   2   115200.95   114102.22   1467.00 o
   0   2   2     8653.55     8274.26    198.70 o
   2   2   2    21433.61    21570.33    350.35 o
   4   2   2      509.58      274.60     27.21 o
   6   2   2    10447.04     9684.24    158.81 o
   8   2   2     3586.95     3014.13     94.00 o
  10   2   2     6871.42     4833.00    148.78 o
  12   2   2      740.92     1024.46     74.01 o
  14   2   2     9775.74     9679.23    218.01 o
  16   2   2     5397.71     4837.85    180.14 o
  18   2   2     9506.05     9357.38    436.33 o
  20   2   2     4040.68     3744.19    201.09 o
  22   2   2     3395.47     3136.01    274.62 o
  24   2   2     1574.92     1704.04    188.56 o
  26   2   2     1050.58     1278.62    381.41 o
  28   2   2     1016.56     1108.44    297.50 o
  30   2   2     1107.48     1428.48    209.54 o
 -31   3   2      619.38      375.69    139.93 o
 -29   3   2       36.77      193.87    110.48 o
 -27   3   2     1484.93     1540.28    190.97 o
 -25   3   2      743.78      360.16    111.74 o
 -23   3   2     3887.30     3786.66    183.91 o
 -21   3   2      514.29      469.21     73.29 o
 -19   3   2     2121.74     2366.18    133.93 o
 -17   3   2     1338.02     1337.41     96.98 o
 -15   3   2     4111.26     3679.91    136.65 o
 -13   3   2     1802.70     1389.24     88.93 o
 -11   3   2      939.93     1357.22     79.21 o
  -9   3   2      189.88      441.93     45.79 o
  -7   3   2      500.86      372.78     51.03 o
  -5   3   2     2985.35     1547.28     81.48 o
  -3   3   2     6283.21     8065.50    165.99 o
  -1   3   2       13.34       20.11     12.48 o
   1   3   2     9091.78    14750.67    201.70 o
   3   3   2     4883.17     5067.01    105.05 o
   5   3   2     6443.47     7041.80    133.77 o
   7   3   2     6142.95     4168.19    120.21 o
   9   3   2       59.21       56.41     27.00 o
  11   3   2      535.76      305.51     39.63 o
  13   3   2     8973.23     8182.22    172.86 o
  15   3   2     2634.28     2790.41    110.63 o
  17   3   2     3483.36     3551.73    161.12 o
  19   3   2        2.14       11.33     53.81 o
  21   3   2     2249.54     2404.21    172.97 o
  23   3   2     6226.70     5709.29    423.37 o
  25   3   2     1308.92      902.46    151.03 o
  27   3   2     4138.35     4060.24    373.78 o
  29   3   2        1.66      -57.21     91.70 o
 -30   4   2      386.53      200.71    121.28 o
 -28   4   2     1358.98     1658.13    204.76 o
 -26   4   2     3265.52     3006.11    255.83 o
 -24   4   2       82.80      -39.34     56.00 o
 -22   4   2     1356.76     1262.37    112.86 o
 -20   4   2     2041.53     2134.44    134.77 o
 -18   4   2     2721.81     2616.05    199.29 o
 -16   4   2    15013.39    15563.54    370.49 o
 -14   4   2       28.16       91.39     38.58 o
 -12   4   2     5723.38     5515.27    156.91 o
 -10   4   2       92.81       53.59     40.74 o
  -8   4   2    13294.88    12579.53    236.08 o
  -6   4   2     1777.96     1557.79    122.22 o
  -4   4   2     7793.10     7181.18    128.60 o
  -2   4   2      133.26       25.11     15.27 o
   0   4   2     2974.74     3609.10     75.91 o
   2   4   2      581.93      362.78     27.55 o
   4   4   2     7615.78     5633.51    127.00 o
   6   4   2     3771.85     4618.52    119.24 o
   8   4   2     1206.55     1457.91     77.90 o
  10   4   2     5586.96     4721.78    176.99 o
  12   4   2     1758.71     1861.12     97.23 o
  14   4   2     1277.89     1269.71     78.34 o
  16   4   2       52.92       27.09     42.08 o
  18   4   2     2607.89     2738.34    150.27 o
  20   4   2     4793.50     5119.41    294.67 o
  22   4   2     8139.62     7178.86    269.67 o
  24   4   2     1123.83     1315.17    157.49 o
  26   4   2       52.29       84.76    129.68 o
  28   4   2      552.27      702.25    150.74 o
 -29   5   2     1531.89     1667.31    214.95 o
 -27   5   2      194.74      119.57     91.13 o
 -25   5   2     7519.60     7073.53    243.64 o
 -23   5   2     2561.69     2460.30    159.34 o
 -21   5   2       33.30       47.82     57.56 o
 -19   5   2     2390.70     2162.82    136.91 o
 -17   5   2      461.22      434.85     69.25 o
 -15   5   2    11732.20    11214.73    261.33 o
 -13   5   2     4540.58     4065.81    141.87 o
 -11   5   2      467.72      773.54     69.22 o
  -9   5   2     6797.74     7097.57    145.09 o
  -7   5   2       10.83      316.43     30.32 o
  -5   5   2     1823.23     1554.95     82.44 o
  -3   5   2     9386.99     9838.08    152.52 o
  -1   5   2    24011.33    24658.56    309.30 o
   1   5   2     2800.40     2043.98     58.76 o
   3   5   2    34597.92    37146.64    442.33 o
   5   5   2     1913.18     2133.75     63.90 o
   7   5   2     9842.44     9718.34    179.62 o
   9   5   2    10577.30    12253.31    218.57 o
  11   5   2      662.31      464.28     49.77 o
  13   5   2     2026.62     1975.39     97.71 o
  15   5   2      914.48      814.95     82.60 o
  17   5   2     3144.07     3112.43    159.53 o
  19   5   2     8967.89     9327.20    261.90 o
  21   5   2     2690.45     3260.00    180.36 o
  23   5   2      335.78      233.80    112.11 o
  25   5   2      890.63      857.08    127.24 o
  27   5   2       83.59       63.57     95.31 o
 -28   6   2       25.33       -4.93     87.47 o
 -26   6   2      780.77      721.57    109.32 o
 -24   6   2      777.23      622.04     95.03 o
 -22   6   2     4439.52     5183.71    308.29 o
 -20   6   2    13560.77    13252.53    325.75 o
 -18   6   2    16678.39    16510.79    389.77 o
 -16   6   2     1110.02     1002.09     96.36 o
 -14   6   2     1161.49     1250.02     98.06 o
 -12   6   2      469.51      396.81     59.45 o
 -10   6   2     6702.87     6248.43    144.01 o
  -8   6   2     7350.39     7837.11    162.61 o
  -6   6   2    38646.93    43417.70    520.75 o
  -4   6   2     3020.15     2936.38     96.73 o
  -2   6   2      187.06      324.97     44.92 o
   0   6   2      148.21       53.57     20.52 o
   2   6   2       31.04       33.27     27.29 o
   4   6   2    28257.46    30707.40    386.62 o
   6   6   2     3454.38     4590.94    101.78 o
   8   6   2    18504.40    20069.17    316.11 o
  10   6   2     8469.86     9605.84    218.20 o
  12   6   2     3712.35     3156.80    116.11 o
  14   6   2      645.39      610.26     74.77 o
  16   6   2     4454.28     4968.46    268.26 o
  18   6   2     5300.66     5168.71    202.19 o
  20   6   2     2643.27     2517.62    159.94 o
  22   6   2     3436.10     3948.66    208.94 o
  24   6   2      553.73      646.24    118.85 o
  26   6   2      829.17      691.79    125.20 o
  28   6   2       81.52      183.08    190.71 o
 -27   7   2      283.75      197.73     89.14 o
 -25   7   2      164.30      233.62     80.61 o
 -23   7   2     4245.71     4726.92    227.92 o
 -21   7   2      943.81     1035.72    113.47 o
 -19   7   2     5094.06     4849.59    197.15 o
 -17   7   2     8252.34     8049.25    267.55 o
 -15   7   2    13149.19    12909.34    324.81 o
 -13   7   2     3571.86     3390.95    144.49 o
 -11   7   2    12853.70    13102.54    335.82 o
  -9   7   2     3557.06     3528.87     98.94 o
  -7   7   2     2323.36     3548.82    131.59 o
  -5   7   2     1370.83     1519.91     68.60 o
  -3   7   2     6654.80     6535.07    131.45 o
  -1   7   2      717.02     1053.31     59.13 o
   1   7   2     3708.13     4721.96    123.95 o
   3   7   2      460.98      819.15     49.91 o
   5   7   2    13108.68    15063.22    228.23 o
   7   7   2      713.40      677.59     48.79 o
   9   7   2    15270.05    15669.28    275.16 o
  11   7   2      502.95      645.45     86.98 o
  13   7   2     1777.16     1817.77    255.84 o
  15   7   2      302.90      257.60     66.05 o
  17   7   2     5224.50     4788.14    202.10 o
  19   7   2     1006.93      979.53    105.68 o
  21   7   2     3923.40     3783.82    356.05 o
  23   7   2       46.74        9.84     81.64 o
  25   7   2       73.84      -25.82    104.25 o
  27   7   2      200.89      489.79    156.15 o
 -26   8   2     1606.00     1650.35    183.06 o
 -24   8   2      558.13      428.73     94.52 o
 -22   8   2       26.67      173.01     75.32 o
 -20   8   2      410.29      529.35     89.53 o
 -18   8   2     2196.32     2530.00    155.96 o
 -16   8   2      101.68       68.27     61.44 o
 -14   8   2     1924.13     1669.73    119.38 o
 -12   8   2      408.47      543.02     72.56 o
 -10   8   2     1966.11     1911.78    115.61 o
  -8   8   2     2334.75     2415.81     90.28 o
  -6   8   2     5452.74     6206.61    136.25 o
  -4   8   2      362.01      597.97     48.39 o
  -2   8   2     3685.17     3870.24    138.57 o
   0   8   2      964.78     1231.61     68.69 o
   2   8   2      104.91      104.87     30.64 o
   4   8   2     2787.80     2871.88    101.80 o
   6   8   2     3965.18     4495.02    163.18 o
   8   8   2        3.02      -38.69     38.69 o
  10   8   2       10.99        5.04     53.53 o
  12   8   2      255.65      342.75     82.93 o
  14   8   2      290.16      223.27     83.75 o
  16   8   2     4256.36     3957.95    238.78 o
  18   8   2    11712.04    10824.50    471.77 o
  20   8   2      103.71      124.18    115.88 o
  22   8   2        3.11       44.61     80.94 o
  24   8   2      102.15      287.65    107.28 o
  26   8   2       32.53       32.04    144.94 o
 -25   9   2       72.52     -108.61    111.74 o
 -23   9   2      169.80      285.42    107.97 o
 -21   9   2     1241.03     1277.50    157.38 o
 -19   9   2     5457.69     5534.16    306.52 o
 -17   9   2     3009.16     2910.39    204.25 o
 -15   9   2        2.90      -60.05     60.05 o
 -13   9   2      335.22      222.42     59.02 o
 -11   9   2     3171.66     2615.82    263.15 o
  -9   9   2     1557.47     2090.92    120.91 o
  -7   9   2     1617.82     1945.94    154.19 o
  -5   9   2     3885.96     4108.31    116.53 o
  -3   9   2     1996.93     1859.64     85.36 o
  -1   9   2      496.51      366.73     57.15 o
   1   9   2     3032.76     3162.78    154.73 o
   3   9   2      339.69      228.14     48.42 o
   5   9   2     1227.46     1356.79     88.40 o
   7   9   2      122.11       15.53     45.09 o
   9   9   2     2224.26     2353.54    168.32 o
  11   9   2     1136.23     1099.09    154.48 o
  13   9   2     1998.29     1797.34    158.65 o
  15   9   2      396.07      372.27     92.83 o
  17   9   2     4119.71     3667.44    450.88 o
  19   9   2     2142.18     2024.65    188.04 o
  21   9   2      747.19      949.90    144.16 o
  23   9   2      101.31      262.71    108.81 o
 -24  10   2      215.33      244.47    103.79 o
 -22  10   2      956.32      657.36    312.76 o
 -20  10   2     1532.63     1430.33    354.71 o
 -18  10   2        9.29      106.92     88.07 o
 -16  10   2     1554.39     1447.05    167.76 o
 -14  10   2     1248.40     1088.67    124.73 o
 -12  10   2       35.88        4.76     67.65 o
 -10  10   2      767.31      646.54    142.86 o
  -8  10   2      627.47      448.04    217.41 o
  -6  10   2       25.84      -31.07     62.69 o
  -4  10   2     1751.60     1597.70    100.42 o
  -2  10   2      178.43      186.45     50.61 o
   0  10   2     2154.82     2187.27    118.39 o
   2  10   2      670.70      621.05     69.35 o
   4  10   2      760.69      735.70     73.38 o
   6  10   2       83.19       68.39     52.10 o
   8  10   2        5.52       41.50     72.71 o
  10  10   2     5500.93     5031.62    272.21 o
  12  10   2     2561.41     2947.44    203.97 o
  14  10   2      993.94      885.63    126.59 o
  16  10   2      462.87      499.08    112.26 o
  18  10   2      168.06      231.15    196.53 o
  20  10   2      238.09      279.74    107.28 o
  22  10   2     1499.85     1418.38    173.74 o
 -23  11   2      275.36      314.85    324.20 o
 -21  11   2        3.11     -113.27    113.27 o
 -19  11   2     1436.67     1449.60    231.75 o
 -17  11   2       45.72       30.51    113.27 o
 -15  11   2     2684.69     2444.62    442.44 o
 -13  11   2      572.43      843.43    171.60 o
 -11  11   2     1105.68      664.73    149.88 o
  -9  11   2        9.02       28.82     96.64 o
  -7  11   2      926.40      794.85    151.03 o
  -5  11   2      527.84      523.19    103.02 o
  -3  11   2     6239.09     6910.83    228.71 o
  -1  11   2       57.75      122.97     62.50 o
   1  11   2     7977.39     8291.24    258.75 o
   3  11   2      400.47      528.77     88.63 o
   5  11   2      107.28       55.46     53.96 o
   7  11   2     1162.18     1155.32    129.48 o
   9  11   2     1759.96     1852.46    160.95 o
  11  11   2       30.71      134.17     85.77 o
  13  11   2     1084.22     1249.75    148.19 o
  15  11   2      104.84       58.96     77.82 o
  17  11   2       18.31       15.74     79.27 o
  19  11   2        4.58       29.85     83.45 o
  21  11   2       22.51      -51.60     82.42 o
 -20  12   2      200.78      411.08    282.25 o
 -18  12   2        2.03      -33.29    117.20 o
 -16  12   2      300.18      144.76    118.24 o
 -14  12   2      188.00      238.42    137.47 o
 -12  12   2        5.01      -66.53    133.49 o
 -10  12   2      936.61      832.03    172.36 o
  -8  12   2      176.27      604.21    152.01 o
  -6  12   2     2432.46     2770.35    266.96 o
  -4  12   2      330.12      337.54     96.69 o
  -2  12   2      168.36      105.95     70.34 o
   0  12   2       34.22      192.64     74.98 o
   2  12   2      106.38       81.55     85.31 o
   4  12   2     3911.16     4437.58    258.20 o
   6  12   2     2691.03     2948.64    278.43 o
   8  12   2     3893.51     3141.50    743.76 o
  10  12   2      111.47      186.35    133.49 o
  12  12   2      118.69      195.90    125.99 o
  14  12   2     1512.42     1928.24    256.23 o
  16  12   2      981.02     1193.15    210.16 o
  18  12   2      386.23      394.13    198.33 o
 -17  13   2      850.22      650.76    183.16 o
 -15  13   2      172.21       63.67    132.07 o
 -13  13   2      119.20      272.92    142.96 o
 -11  13   2       10.91        4.65    110.48 o
  -9  13   2     1723.94     2054.63    256.17 o
  -7  13   2       61.19       12.37    141.12 o
  -5  13   2       38.09       54.92    122.05 o
  -3  13   2     6760.40     7724.79    420.11 o
  -1  13   2      195.32      134.94     78.80 o
   1  13   2       85.15      249.41     96.33 o
   3  13   2      611.53      589.05    121.19 o
   5  13   2     4431.90     5005.20    368.75 o
   7  13   2     5058.75     5688.82    398.72 o
   9  13   2     2160.84     1880.19    250.43 o
  11  13   2     5410.41     5603.50    409.84 o
  13  13   2      177.44       56.58    186.89 o
  15  13   2      200.24      123.27    244.10 o
  17  13   2      825.42      792.97    335.64 o
 -14  14   2       10.89       45.48    139.93 o
 -12  14   2      962.65      950.44    232.66 o
 -10  14   2     3010.73     3195.94    328.90 o
  -8  14   2     1978.10     2476.00    279.87 o
  -6  14   2     3144.33     3813.86    453.88 o
  -4  14   2     1106.98     1236.02    207.62 o
  -2  14   2      253.46      385.99    115.79 o
   0  14   2     1931.36     2032.38    192.28 o
   2  14   2      289.72      173.94     95.65 o
   4  14   2     1927.98     2255.79    572.12 o
   6  14   2      642.06      868.46    205.96 o
   8  14   2     2166.19     2299.20    280.33 o
  10  14   2      266.14      444.77    155.79 o
  12  14   2      166.38      166.38    142.26 o
  14  14   2     1263.10     1340.11    234.41 o
 -11  15   2      606.24      676.22    182.45 o
  -9  15   2     3100.34     2999.66    314.69 o
  -7  15   2     1174.29     1350.37    231.94 o
  -5  15   2     1617.04     1509.17    234.22 o
  -3  15   2     1387.90     1602.52    286.06 o
  -1  15   2      489.74      427.88    228.85 o
   1  15   2     1773.50     1985.37    200.90 o
   3  15   2      791.11     1076.37    193.29 o
   5  15   2        1.21       11.19    120.56 o
   7  15   2     1371.65     1137.05    210.16 o
   9  15   2     1046.25     1147.10    225.78 o
 -31   1   3      220.35      134.15    109.69 o
 -29   1   3     1911.91     2119.77    226.36 o
 -27   1   3     1282.18     1216.41    450.07 o
 -25   1   3      113.99      217.10     99.68 o
 -23   1   3     2549.18     3023.26    366.16 o
 -21   1   3      286.81      268.86     70.19 o
 -19   1   3     8051.98     7917.54    231.22 o
 -17   1   3    10737.08    11434.99    215.25 o
 -15   1   3    18876.38    18401.09    289.20 o
 -13   1   3     2384.45     2665.66     81.94 o
 -11   1   3     5031.94     5377.59    114.56 o
  -9   1   3     2686.70     1817.24     78.56 o
  -7   1   3     5063.67     5466.54    240.03 o
  -5   1   3   122822.91   144134.84   1854.68 o
  -3   1   3     3484.87     5831.69    126.73 o
  -1   1   3      698.16      996.25    110.61 o
   1   1   3    21904.04    24402.81    633.15 o
   3   1   3    65360.36    72293.05   1838.41 o
   5   1   3     3129.15     2537.97    247.92 o
   7   1   3     5500.87     7083.12    320.39 o
   9   1   3     5614.42     7278.86    254.96 o
  11   1   3      325.05      352.82     44.04 o
  13   1   3     3978.71     4433.27    129.34 o
  15   1   3     8725.86     9561.44    264.08 o
  17   1   3       35.28      -11.87     42.54 o
  19   1   3      897.33      960.51    132.90 o
  21   1   3     3786.88     3484.22    427.18 o
  23   1   3     1106.03      925.52    142.86 o
  25   1   3      219.22       95.24     88.88 o
  27   1   3     1502.97     1182.06    172.36 o
  29   1   3       13.65       60.60     96.64 o
 -30   2   3      165.15      197.97    111.74 o
 -28   2   3        4.32      -82.44     82.44 o
 -26   2   3      843.20      839.11    205.96 o
 -24   2   3      294.20      239.75    164.01 o
 -22   2   3     4574.35     4714.27    218.80 o
 -20   2   3      860.41     1069.80     92.33 o
 -18   2   3    11153.88    10439.76    243.93 o
 -16   2   3    22421.16    23307.12    408.90 o
 -14   2   3    17226.52    18326.55    331.60 o
 -12   2   3     2671.43     1883.72    116.84 o
 -10   2   3        9.90      -20.37     36.33 o
  -8   2   3     8933.53     9150.21    178.73 o
  -6   2   3    28225.27    24826.58    370.00 o
  -4   2   3   148695.30   172272.67   2213.16 o
  -2   2   3     3961.96     2912.44     69.37 o
   0   2   3    13337.39    10729.19    342.53 o
   2   2   3    14310.32    11110.94    179.71 o
   4   2   3      740.88      598.87     43.44 o
   6   2   3     3660.03     3406.30     91.06 o
   8   2   3     1931.98     2689.22    159.73 o
  10   2   3     4257.32     4267.70    123.46 o
  12   2   3      839.41      945.65     61.67 o
  14   2   3      260.64      302.10     56.92 o
  16   2   3       82.04      102.28     78.38 o
  18   2   3      465.25      610.08     89.48 o
  20   2   3    13645.24    13448.78    359.60 o
  22   2   3      341.49      248.25    122.05 o
  24   2   3      365.25      347.68    183.08 o
  26   2   3      323.73      446.82    126.67 o
  28   2   3       12.27       21.80    141.12 o
 -31   3   3       10.14       62.79    104.25 o
 -29   3   3      963.93      686.88    145.34 o
 -27   3   3     1190.31     1359.89    289.87 o
 -25   3   3       55.28       57.21     80.91 o
 -23   3   3    11847.41    12512.92    436.01 o
 -21   3   3     7598.38     7136.66    216.43 o
 -19   3   3      682.30      599.64     72.74 o
 -17   3   3       16.55       73.31     43.24 o
 -15   3   3    10346.31     9271.54    241.13 o
 -13   3   3        7.39       84.53     37.07 o
 -11   3   3     2074.97     1984.07     97.94 o
  -9   3   3     1122.61      528.55     48.48 o
  -7   3   3     4582.13     5244.10    127.32 o
  -5   3   3    12036.57    14388.77    274.16 o
  -3   3   3    47143.13    45439.37    621.87 o
  -1   3   3    43532.92    53852.64    741.89 o
   1   3   3    23460.20    24932.96    371.97 o
   3   3   3      475.38      252.59     26.38 o
   5   3   3     1664.50      914.19     51.00 o
   7   3   3     1543.30     1711.70     68.10 o
   9   3   3     1848.91     2193.17     82.66 o
  11   3   3     2468.45     3788.59    108.12 o
  13   3   3     5339.51     5771.35    143.53 o
  15   3   3      765.25      640.43     67.03 o
  17   3   3      116.79       71.20     52.85 o
  19   3   3     2149.57     2050.08    153.01 o
  21   3   3     2346.07     2396.12    246.52 o
  23   3   3     2288.34     2002.14    201.79 o
  25   3   3        2.62      -12.10     80.10 o
  27   3   3      643.52      648.26    150.74 o
  29   3   3       72.84      130.04    115.13 o
 -30   4   3       12.59     -114.42    114.42 o
 -28   4   3      680.08     1005.26    434.81 o
 -26   4   3     1103.10     1115.52    306.08 o
 -24   4   3     1855.76     1685.12    131.89 o
 -22   4   3     2861.31     2671.07    155.12 o
 -20   4   3     1929.63     1748.02    123.83 o
 -18   4   3     7366.37     7013.45    250.15 o
 -16   4   3     3843.00     3444.67    203.69 o
 -14   4   3     2242.76     2315.91    196.20 o
 -12   4   3    12758.59    12477.38    257.37 o
 -10   4   3     1488.74     1334.10     81.67 o
  -8   4   3     2627.39     4121.11    148.07 o
  -6   4   3     8351.68     6940.72    151.20 o
  -4   4   3    25098.88    25447.31    342.02 o
  -2   4   3     1211.59      793.70     41.23 o
   0   4   3     6427.01     5371.36    125.99 o
   2   4   3     4156.97     3397.69     74.96 o
   4   4   3     2676.50     2060.05    145.74 o
   6   4   3     1301.77     1285.14     59.42 o
   8   4   3     8687.81     8150.84    160.45 o
  10   4   3     1076.93      889.53     58.87 o
  12   4   3    13680.00    14021.48    273.78 o
  14   4   3    13478.57    13419.68    251.12 o
  16   4   3      199.13      209.37     54.13 o
  18   4   3      201.90       39.34    104.00 o
  20   4   3       66.47       27.31     64.88 o
  22   4   3     6601.97     6018.49    282.34 o
  24   4   3     5444.26     5412.22    333.91 o
  26   4   3      987.30     1275.18    217.41 o
  28   4   3     1000.38      956.50    166.95 o
 -29   5   3      123.65      118.04    102.06 o
 -27   5   3     1686.18     1915.19    257.23 o
 -25   5   3      431.21      408.72     85.63 o
 -23   5   3     1084.83      996.40    109.52 o
 -21   5   3      358.72      488.23     81.35 o
 -19   5   3       65.52       -1.30     52.32 o
 -17   5   3       65.06      156.96     54.82 o
 -15   5   3     9981.89     9588.37    236.45 o
 -13   5   3     1014.40      838.89     75.36 o
 -11   5   3      556.50      834.34     70.95 o
  -9   5   3    17008.04    17329.66    312.80 o
  -7   5   3       18.32      155.35     27.96 o
  -5   5   3      116.55       34.02     21.77 o
  -3   5   3    40810.31    41521.56    533.20 o
  -1   5   3     1802.00     1875.56     63.22 o
   1   5   3    44118.33    46081.18    579.25 o
   3   5   3      178.52      106.65     22.13 o
   5   5   3     2454.75     3764.35     85.16 o
   7   5   3    26988.10    26062.08    377.66 o
   9   5   3     4751.76     5504.44    149.17 o
  11   5   3     4593.11     4318.31    123.89 o
  13   5   3     1572.74     1507.83     87.38 o
  15   5   3       28.45       37.75     44.17 o
  17   5   3      463.43      528.11     79.06 o
  19   5   3      620.60      542.05     98.12 o
  21   5   3     9807.29    10202.60    563.62 o
  23   5   3     4061.14     4286.61    257.00 o
  25   5   3     1991.39     1574.09    198.70 o
  27   5   3      197.74      306.66    120.56 o
 -28   6   3     1459.19     1941.07    232.92 o
 -26   6   3      879.68      947.42    113.99 o
 -24   6   3      236.56      200.05     72.18 o
 -22   6   3     1500.56     1818.68    201.30 o
 -20   6   3    13040.04    12657.57    312.53 o
 -18   6   3     3330.67     2878.12    157.92 o
 -16   6   3     2603.11     3024.31    153.45 o
 -14   6   3      680.49      860.54     82.60 o
 -12   6   3     9700.09     9194.74    222.76 o
 -10   6   3     7024.42     6573.11    157.50 o
  -8   6   3      316.90      120.85     44.12 o
  -6   6   3    22685.38    21437.81    486.16 o
  -4   6   3    11863.53    16370.33    233.90 o
  -2   6   3    27550.08    26060.97    335.17 o
   0   6   3    12718.83    13213.34    195.85 o
   2   6   3      188.68      144.31     24.37 o
   4   6   3    37428.55    39598.57    481.11 o
   6   6   3        1.51       -1.42     21.61 o
   8   6   3      422.83      229.79     52.85 o
  10   6   3     2114.41     2094.57    105.59 o
  12   6   3      913.21      954.74     80.16 o
  14   6   3      901.91      845.12     86.40 o
  16   6   3     2742.50     2615.56    238.93 o
  18   6   3     7664.23     8775.45    275.01 o
  20   6   3      458.68      717.81     94.91 o
  22   6   3     7346.08     7678.63    405.63 o
  24   6   3     2053.16     2481.48    350.07 o
  26   6   3      159.54      313.81    137.47 o
 -27   7   3        6.73       72.13     77.69 o
 -25   7   3     1640.24     1961.85    200.39 o
 -23   7   3      744.32     1006.64    113.79 o
 -21   7   3      215.94      215.81     72.18 o
 -19   7   3       86.86      104.74     61.54 o
 -17   7   3     8721.18     9068.78    251.36 o
 -15   7   3     1555.59     1922.90    138.89 o
 -13   7   3    17046.21    16831.53    343.01 o
 -11   7   3     2749.29     2948.44    131.68 o
  -9   7   3     7280.70     6314.07    131.11 o
  -7   7   3      143.51       36.33     26.02 o
  -5   7   3     9807.25     9484.65    166.40 o
  -3   7   3     3540.16     2810.12    109.74 o
  -1   7   3     2226.69     2356.18    114.43 o
   1   7   3    12248.69    11656.35    187.18 o
   3   7   3     2010.26     2522.12    125.80 o
   5   7   3      193.41      262.27     35.00 o
   7   7   3     4419.82     4186.27    171.80 o
   9   7   3     4719.81     4601.37    163.09 o
  11   7   3    15201.03    14563.80    272.21 o
  13   7   3     2542.20     2406.02    135.88 o
  15   7   3     5801.81     6034.01    235.93 o
  17   7   3      619.50      577.86    105.46 o
  19   7   3      442.61      568.37    111.79 o
  21   7   3     1175.19     1224.72    151.35 o
  23   7   3      605.33      700.81    161.55 o
  25   7   3      254.01      158.29    205.96 o
 -26   8   3       97.95      191.01     86.71 o
 -24   8   3     1129.66     1122.93    124.38 o
 -22   8   3    11220.96    11263.09    313.87 o
 -20   8   3      168.92      181.79     69.30 o
 -18   8   3      421.45      338.11     99.48 o
 -16   8   3      342.48      298.77     72.30 o
 -14   8   3      647.53      569.75     77.71 o
 -12   8   3     9183.12     8483.54    301.69 o
 -10   8   3    14980.68    14914.05    373.70 o
  -8   8   3    10020.26     9466.00    175.11 o
  -6   8   3    10447.85     9722.41    192.18 o
  -4   8   3      144.65      143.71     41.51 o
  -2   8   3    10121.43     9125.23    167.69 o
   0   8   3      367.86      273.40     35.21 o
   2   8   3    12709.64    13625.31    255.89 o
   4   8   3     1143.88      912.45     70.98 o
   6   8   3      826.30      786.51     80.86 o
   8   8   3     5159.38     5107.41    176.08 o
  10   8   3     8902.41     8652.22    237.04 o
  12   8   3      414.26      549.41    149.28 o
  14   8   3    30326.18    30147.50    662.29 o
  16   8   3     3235.97     3185.91    215.23 o
  18   8   3     2879.24     2829.31    209.55 o
  20   8   3      787.49      811.59    129.57 o
  22   8   3       72.81      369.90    141.04 o
  24   8   3      671.22      751.00    266.99 o
 -25   9   3     3420.70     3470.99    252.08 o
 -23   9   3      345.67      463.42    118.44 o
 -21   9   3       39.04       22.42    102.38 o
 -19   9   3     1198.49     1082.33    114.25 o
 -17   9   3     5373.03     4796.99    198.59 o
 -15   9   3     3131.00     3557.28    176.09 o
 -13   9   3     5871.47     5635.34    240.47 o
 -11   9   3       11.48       39.73     67.62 o
  -9   9   3     3304.26     2992.01    134.72 o
  -7   9   3      285.91      260.73     41.92 o
  -5   9   3     9971.72     9813.80    257.45 o
  -3   9   3       17.81       -6.26     35.64 o
  -1   9   3     8127.50     8017.22    204.43 o
   1   9   3     3995.16     4053.35    141.11 o
   3   9   3       11.35       57.61     39.25 o
   5   9   3      935.65      994.99     92.01 o
   7   9   3      751.48      623.08     81.41 o
   9   9   3     8728.67     8572.97    243.13 o
  11   9   3    29996.79    30864.96    896.97 o
  13   9   3     7643.54     7092.23    294.39 o
  15   9   3      404.70      534.48    107.23 o
  17   9   3     3367.66     3074.33    266.07 o
  19   9   3      329.34      171.70     87.49 o
  21   9   3     1332.03     1558.98    173.74 o
  23   9   3      983.65     1220.31    164.97 o
 -24  10   3       62.36       67.79     95.09 o
 -22  10   3     1237.04     1443.23    165.78 o
 -20  10   3       19.64       -9.74     75.76 o
 -18  10   3       62.06      158.24    137.31 o
 -16  10   3       24.17       91.45     72.53 o
 -14  10   3        5.87      -36.35     99.17 o
 -12  10   3     3702.05     3665.30    366.16 o
 -10  10   3     3617.88     3224.15    274.46 o
  -8  10   3     3995.75     3983.68    200.00 o
  -6  10   3      296.35      271.72     53.69 o
  -4  10   3      689.71      615.87     81.06 o
  -2  10   3     5256.20     4662.95    160.08 o
   0  10   3     1977.52     1909.98    150.57 o
   2  10   3      593.27      620.96     70.63 o
   4  10   3       36.53      -16.03     45.21 o
   6  10   3     2217.20     2353.60    143.35 o
   8  10   3     4907.63     4968.42    391.97 o
  10  10   3     7260.21     6973.38    286.15 o
  12  10   3      291.25      173.73    111.88 o
  14  10   3     1998.08     2388.61    192.47 o
  16  10   3     1350.95     1263.51    245.67 o
  18  10   3       14.64      -22.88     72.48 o
  20  10   3     1284.92     1461.79    169.32 o
  22  10   3       97.54      182.72     95.74 o
 -23  11   3       17.66       -5.20    118.30 o
 -21  11   3       20.27       89.71    134.53 o
 -19  11   3     4879.77     4962.90    385.64 o
 -17  11   3      703.08      684.29    170.34 o
 -15  11   3       82.78       94.55    122.05 o
 -13  11   3      692.07      550.82    153.66 o
 -11  11   3      193.22      179.36    110.48 o
  -9  11   3     2741.78     3164.76    469.14 o
  -7  11   3      198.43      -45.77     86.30 o
  -5  11   3      389.65      354.28     79.47 o
  -3  11   3      143.75      242.41     74.56 o
  -1  11   3      679.80      750.68    101.32 o
   1  11   3     1078.60     1090.08     91.93 o
   3  11   3     2726.70     2770.75    189.38 o
   5  11   3     7659.66     8062.95    285.17 o
   7  11   3     1655.43     1795.00    155.92 o
   9  11   3     2001.62     2343.27    234.07 o
  11  11   3      120.96       98.85     75.90 o
  13  11   3      126.71      175.24     87.66 o
  15  11   3      175.60       58.88     82.75 o
  17  11   3     5506.72     5653.78    318.17 o
  19  11   3      532.32      398.48    118.40 o
  21  11   3      948.70     1329.42    231.45 o
 -20  12   3      392.84      518.72    167.21 o
 -18  12   3      767.14      768.68    282.25 o
 -16  12   3      557.04      544.66    213.59 o
 -14  12   3        4.37      -69.44    105.08 o
 -12  12   3     6790.22     6987.68    447.60 o
 -10  12   3     1654.65     1415.63    207.62 o
  -8  12   3       85.99       69.69     98.81 o
  -6  12   3        5.43      -80.37     80.37 o
  -4  12   3     1636.34     1273.81    192.36 o
  -2  12   3     8283.21     8111.87    265.47 o
   0  12   3     6501.64     6176.55    264.25 o
   2  12   3     5119.45     5506.77    286.61 o
   4  12   3     9848.44     9808.62    347.76 o
   6  12   3     2954.98     2576.56    261.23 o
   8  12   3       21.48       24.49    102.06 o
  10  12   3     3373.46     3531.25    408.11 o
  12  12   3      230.69       87.73    113.27 o
  14  12   3     2020.16     2336.73    376.99 o
  16  12   3     1477.27     1414.84    170.62 o
  18  12   3       19.38      -85.08     85.08 o
 -19  13   3      487.72      700.60    312.76 o
 -17  13   3       59.46       40.25    126.67 o
 -15  13   3        3.76       80.10    118.67 o
 -13  13   3      603.55      524.06    161.55 o
 -11  13   3        1.14      -12.21    104.29 o
  -9  13   3       79.48        2.18    112.89 o
  -7  13   3      880.97     1082.96    199.36 o
  -5  13   3       76.76      124.93    121.28 o
  -3  13   3      577.32      484.44    142.95 o
  -1  13   3      641.21      909.13    116.58 o
   1  13   3     1362.83     1492.50    163.28 o
   3  13   3      154.67      126.80     90.95 o
   5  13   3     8700.69     9109.33    439.39 o
   7  13   3     2051.51     2412.84    278.43 o
   9  13   3       88.56       70.25    141.12 o
  11  13   3      341.90      663.89    175.24 o
  13  13   3       22.45      -82.67    115.13 o
  15  13   3      479.15      253.67    147.67 o
 -14  14   3       52.61       89.71    134.53 o
 -12  14   3       91.52      102.83    134.53 o
 -10  14   3     3023.54     2641.55    293.64 o
  -8  14   3       73.47       72.23    183.08 o
  -6  14   3      436.26      406.75    236.48 o
  -4  14   3        7.38       -5.32    115.13 o
  -2  14   3      305.25      459.91    196.50 o
   0  14   3       68.29      154.98    101.10 o
   2  14   3      149.70      187.66    146.36 o
   4  14   3      423.91      356.49    148.45 o
   6  14   3      673.87     1123.04    199.36 o
   8  14   3     5359.37     4206.36    366.32 o
  10  14   3        0.50      144.47    132.07 o
  12  14   3      743.61     1073.37    212.60 o
 -11  15   3      624.27      514.26    175.24 o
  -9  15   3     1126.52     1041.96    215.56 o
  -7  15   3     1253.40     1223.95    328.02 o
  -5  15   3      140.13      152.27    225.03 o
  -3  15   3      219.38      122.05    167.82 o
  -1  15   3      247.99       38.14    167.82 o
   1  15   3     1071.99     1182.56    165.40 o
   3  15   3      223.84      347.09    151.03 o
   5  15   3      562.98      463.79    286.06 o
   7  15   3      379.54      280.64    151.96 o
   9  15   3        1.07      -29.86    251.73 o
 -32   0   4     1643.43     1914.69    320.39 o
 -30   0   4     1029.82      785.71    236.48 o
 -28   0   4     2117.23     1952.84    305.13 o
 -26   0   4    10960.16     9893.86    572.12 o
 -24   0   4      164.24      274.62    129.68 o
 -22   0   4     6145.77     5698.31    389.04 o
 -20   0   4      966.93     1064.40    255.55 o
 -18   0   4      144.73       65.17     69.15 o
 -16   0   4      343.31     1034.12    166.43 o
 -14   0   4     4363.76     4451.26    143.50 o
 -12   0   4    66054.24    64965.63   1039.33 o
 -10   0   4    28555.04    30927.88    641.61 o
  -8   0   4     3986.80     5255.88    167.21 o
  -6   0   4     4954.72     3493.74    175.45 o
  -4   0   4    29092.48    26454.82    732.31 o
  -2   0   4   107942.43   115804.66   2906.37 o
   0   0   4     1016.80      640.77     61.03 o
   2   0   4   101281.45   130389.90   3272.52 o
   4   0   4   123534.44   134280.31   3394.58 o
   6   0   4      267.47      427.18     76.28 o
   8   0   4    60326.25    57028.90   1563.79 o
  10   0   4    45734.24    46860.42   1334.95 o
  12   0   4    22965.51    22888.10    539.32 o
  14   0   4     1138.48      880.78    102.49 o
  16   0   4       28.39      -19.49     72.47 o
  18   0   4       71.69       53.40     83.91 o
  20   0   4       49.85      137.31    106.80 o
  22   0   4      339.63      450.07    160.19 o
  24   0   4      139.30      129.68    129.68 o
  26   0   4      652.68      472.95    175.45 o
  28   0   4       63.49      -76.28    129.68 o
 -31   1   4      573.97      673.21    153.66 o
 -29   1   4      514.16     1025.29    213.59 o
 -27   1   4       24.73       82.00     85.80 o
 -25   1   4     4556.86     5006.52    307.32 o
 -23   1   4      226.04      274.62     97.09 o
 -21   1   4     2540.52     2508.97    161.33 o
 -19   1   4     8847.74     8485.14    213.60 o
 -17   1   4      963.87     1127.12     70.98 o
 -15   1   4    10009.27     8620.76    210.62 o
 -13   1   4    10707.96    10467.58    301.22 o
 -11   1   4     7813.17     8006.97    200.39 o
  -9   1   4     5361.12     3327.48    129.92 o
  -7   1   4     2701.23     4496.86    127.72 o
  -5   1   4    17642.49    17892.25    273.16 o
  -3   1   4    34746.63    28703.35    458.42 o
  -1   1   4     2674.17     5827.63    152.91 o
   1   1   4    14124.21    15402.09    264.25 o
   3   1   4      855.26     1661.58     74.94 o
   5   1   4    62447.46    55510.87   1464.63 o
   7   1   4    21169.72    20292.28    450.18 o
   9   1   4     1868.95     1981.49    129.46 o
  11   1   4    23358.12    21620.07    421.23 o
  13   1   4     1247.02     1177.20     76.33 o
  15   1   4     5872.74     5601.81    157.08 o
  17   1   4     5165.99     4619.57    277.94 o
  19   1   4      141.19      178.34     78.07 o
  21   1   4     1413.04     1174.24    282.25 o
  23   1   4     1619.29     1349.25    213.59 o
  25   1   4     1050.44      962.13    161.82 o
  27   1   4      102.04      150.22    129.68 o
  29   1   4       10.87     -160.19    160.19 o
 -32   2   4       52.43      -15.66    102.06 o
 -30   2   4     3267.53     2901.20    278.43 o
 -28   2   4     5248.61     5177.50    333.91 o
 -26   2   4     1668.53     1365.27    175.24 o
 -24   2   4       87.49      129.68    122.05 o
 -22   2   4     2855.23     2992.60    236.08 o
 -20   2   4     3235.35     3300.87    194.41 o
 -18   2   4     5166.71     5097.93    203.69 o
 -16   2   4     6356.13     6292.73    173.13 o
 -14   2   4    42434.77    47307.01    704.39 o
 -12   2   4       22.82      211.73     64.96 o
 -10   2   4     9613.37     8980.18    185.56 o
  -8   2   4     3978.67     3074.06     92.77 o
  -6   2   4    44500.71    53935.70    739.65 o
  -4   2   4   109470.84   119514.67   1552.74 o
  -2   2   4   682036.31   744492.50   9505.17 o
   0   2   4        5.10       27.70     15.05 o
   2   2   4     5500.30     4854.42    182.27 o
   4   2   4      117.10       37.19     19.52 o
   6   2   4    12496.58    12639.31    298.64 o
   8   2   4   119795.28   124320.89   2270.70 o
  10   2   4    47338.01    51625.97    856.53 o
  12   2   4     7726.20     7975.39    179.14 o
  14   2   4     4792.70     5000.40    176.95 o
  16   2   4     1048.68      794.37     90.75 o
  18   2   4     3148.29     3000.39    177.42 o
  20   2   4     7252.20     7737.64    335.04 o
  22   2   4    14797.79    12616.89    444.98 o
  24   2   4     3215.28     3418.29    264.31 o
  26   2   4      875.94      892.77    161.82 o
  28   2   4      503.45      580.77    343.27 o
 -31   3   4      264.55      154.65    117.20 o
 -29   3   4      397.60      385.23    118.67 o
 -27   3   4     3894.82     3635.82    389.04 o
 -25   3   4     1054.60     1218.11    134.72 o
 -23   3   4      156.12       38.22     82.69 o
 -21   3   4     3820.41     4029.74    208.10 o
 -19   3   4     2617.08     2571.08    139.68 o
 -17   3   4       88.53       94.21     45.32 o
 -15   3   4     2248.54     1797.53    111.52 o
 -13   3   4    13100.96    13636.42    410.95 o
 -11   3   4     7886.73     8350.10    189.11 o
  -9   3   4     2089.41     3341.09    123.32 o
  -7   3   4    23628.13    27711.65    421.61 o
  -5   3   4    17782.95    14449.58    240.59 o
  -3   3   4     1524.26     2114.76     84.50 o
  -1   3   4        6.35      149.03     27.07 o
   1   3   4    35662.02    33170.85    466.83 o
   3   3   4     3279.49     4185.15     97.10 o
   5   3   4      317.79      147.06     33.03 o
   7   3   4    70414.45    74666.20   1024.83 o
   9   3   4        9.93      122.43     30.42 o
  11   3   4      892.90      404.58     45.62 o
  13   3   4     6851.94     6432.34    257.64 o
  15   3   4      332.81      354.59     57.74 o
  17   3   4      803.92      807.43     96.69 o
  19   3   4     4915.48     5616.53    221.76 o
  21   3   4    11153.00    10588.90    326.50 o
  23   3   4     2963.89     2711.27    270.80 o
  25   3   4      346.86      295.20    115.13 o
  27   3   4      375.59      217.75    118.30 o
 -30   4   4       48.79      143.48    112.89 o
 -28   4   4      112.45      129.68    102.49 o
 -26   4   4     3613.51     3021.35    209.71 o
 -24   4   4     8497.99     8123.96    248.86 o
 -22   4   4    12758.87    13083.42    315.30 o
 -20   4   4       46.12      -19.92     48.21 o
 -18   4   4     2020.23     2114.63    188.28 o
 -16   4   4     7599.81     7592.02    206.44 o
 -14   4   4      701.20      557.63     61.80 o
 -12   4   4    15024.19    15365.44    295.12 o
 -10   4   4     6284.14     6875.98    167.89 o
  -8   4   4      649.75      348.41     49.55 o
  -6   4   4     5216.36     5870.77    123.88 o
  -4   4   4     4218.39     3826.82     93.57 o
  -2   4   4    37889.90    36242.14    534.84 o
   0   4   4      961.71      914.08     56.69 o
   2   4   4    18192.23    19015.86    332.73 o
   4   4   4     5399.97     4179.80    102.99 o
   6   4   4       48.48      268.99     36.13 o
   8   4   4     3017.35     2898.91    107.30 o
  10   4   4     2094.47     1582.91     80.33 o
  12   4   4        4.10       16.63     31.27 o
  14   4   4    11469.51    10917.83    277.08 o
  16   4   4     1875.24     2132.32    146.63 o
  18   4   4       21.50      136.51     69.36 o
  20   4   4      177.20       87.58     78.18 o
  22   4   4      488.00      384.02     96.51 o
  24   4   4     2376.45     2759.77    242.73 o
  26   4   4      124.59       69.86    175.45 o
  28   4   4     1349.93     1347.70    199.58 o
 -29   5   4     1159.57     1150.21    177.76 o
 -27   5   4       39.50      -23.15     74.90 o
 -25   5   4      873.08     1019.78    111.46 o
 -23   5   4     1668.98     1765.84    133.86 o
 -21   5   4     5269.30     5369.00    201.60 o
 -19   5   4     1891.80     2128.83    242.23 o
 -17   5   4     2459.29     2236.19    130.94 o
 -15   5   4      721.20      640.21     75.19 o
 -13   5   4       59.70       34.10     41.84 o
 -11   5   4     1266.98     1094.28     79.44 o
  -9   5   4       31.50       49.18     37.44 o
  -7   5   4    20309.22    22453.03    325.39 o
  -5   5   4     7580.35     6262.56    126.34 o
  -3   5   4      704.74     1367.53     54.13 o
  -1   5   4     4760.85     4794.27    179.44 o
   1   5   4     6205.82     4401.51    121.16 o
   3   5   4      341.23      712.48     40.62 o
   5   5   4     9619.12    11611.88    200.39 o
   7   5   4       49.37       14.66     24.74 o
   9   5   4      181.31      251.92     38.06 o
  11   5   4     2217.30     2178.10    111.76 o
  13   5   4     2565.62     2307.49    109.00 o
  15   5   4     3998.07     3744.28    161.22 o
  17   5   4     3815.49     3890.07    175.65 o
  19   5   4      286.32      376.01     87.47 o
  21   5   4       22.36      131.74     77.40 o
  23   5   4      135.63      103.05     79.58 o
  25   5   4      343.77      614.71    139.00 o
  27   5   4      440.64      522.12    152.57 o
 -30   6   4      129.53       99.17    118.67 o
 -28   6   4     1477.69     1459.41    164.33 o
 -26   6   4      261.66      166.89     74.22 o
 -24   6   4        0.29       35.84     62.46 o
 -22   6   4     1987.61     2150.93    149.75 o
 -20   6   4     4119.28     4114.49    195.86 o
 -18   6   4      494.32      510.45     79.21 o
 -16   6   4       43.66       68.93     50.96 o
 -14   6   4    10788.68    10582.22    253.07 o
 -12   6   4     1617.20     1193.08     96.89 o
 -10   6   4     4397.54     4702.45    118.48 o
  -8   6   4     9398.66    10148.08    187.82 o
  -6   6   4     2528.33     2176.25    187.44 o
  -4   6   4     4348.13     5561.91    123.34 o
  -2   6   4     4393.06     3881.40     91.66 o
   0   6   4       30.57       83.05     52.00 o
   2   6   4      361.06      332.67     63.02 o
   4   6   4     1400.81     1971.63     66.88 o
   6   6   4      105.06       69.85     28.04 o
   8   6   4      130.79       98.69     32.17 o
  10   6   4        0.57      -29.75     29.75 o
  12   6   4     1846.81     2076.15    104.63 o
  14   6   4     2077.10     2214.10    280.94 o
  16   6   4     9369.39     9783.83    264.45 o
  18   6   4      468.08      547.35     86.11 o
  20   6   4       62.20        3.80     68.74 o
  22   6   4     2534.57     2697.06    261.23 o
  24   6   4      327.99      637.89    610.26 o
  26   6   4      472.89      564.49    213.59 o
 -29   7   4     1950.16     2111.33    199.82 o
 -27   7   4      463.94      464.77     96.94 o
 -25   7   4     1112.62      919.29    115.60 o
 -23   7   4      277.77      206.27     77.21 o
 -21   7   4     6644.24     6490.06    232.86 o
 -19   7   4       17.37      -52.12     52.12 o
 -17   7   4     7682.01     8172.79    341.32 o
 -15   7   4      195.34      281.57     62.82 o
 -13   7   4     1329.00     1241.55     98.53 o
 -11   7   4      252.98      243.03     52.79 o
  -9   7   4     1442.46     2003.52     80.67 o
  -7   7   4     2953.30     3897.12    172.03 o
  -5   7   4     3374.22     3049.53    105.49 o
  -3   7   4     3889.67     4072.42     99.15 o
  -1   7   4     3992.60     3873.77    116.56 o
   1   7   4      566.85      546.54     56.46 o
   3   7   4     2205.46     2520.07     77.66 o
   5   7   4      669.02      684.38     47.53 o
   7   7   4      101.01       71.47     33.44 o
   9   7   4       55.83      181.55     50.96 o
  11   7   4     4358.46     4155.89    179.11 o
  13   7   4     4966.05     5406.09    255.87 o
  15   7   4     8315.46     8039.89    290.61 o
  17   7   4       21.93      142.10     78.29 o
  19   7   4     3149.23     2710.68    271.40 o
  21   7   4       15.44      -38.14    152.57 o
  23   7   4        5.05       65.20    111.74 o
  25   7   4      937.10     1067.33    191.43 o
 -28   8   4      121.11      160.11     87.60 o
 -26   8   4      919.76      856.57    119.37 o
 -24   8   4     1908.03     1961.87    156.05 o
 -22   8   4       20.32      123.39     72.46 o
 -20   8   4     1405.86     1561.81    132.80 o
 -18   8   4     2781.55     3049.72    170.31 o
 -16   8   4     1528.42     1538.73    121.00 o
 -14   8   4     4588.69     4893.00    182.83 o
 -12   8   4      371.10      407.78     66.33 o
 -10   8   4     1048.94     1095.24     90.32 o
  -8   8   4       26.05       29.66     31.38 o
  -6   8   4        0.01       44.90     28.37 o
  -4   8   4      270.80      234.78     34.91 o
  -2   8   4      793.00      618.71     82.47 o
   0   8   4     8008.76     7640.95    182.18 o
   2   8   4      580.02      652.10     63.90 o
   4   8   4     3591.68     4332.21    180.09 o
   6   8   4     1819.01     1792.98    116.81 o
   8   8   4     3206.19     3295.71    161.21 o
  10   8   4      943.45     1171.96    102.27 o
  12   8   4     5434.01     6179.07    248.10 o
  14   8   4      702.04      614.62    104.04 o
  16   8   4     8880.04     8760.59    321.61 o
  18   8   4       63.51      -41.78     83.65 o
  20   8   4      134.54      116.59    119.18 o
  22   8   4        0.18       50.44     87.00 o
  24   8   4       32.28       45.03    186.89 o
 -25   9   4     1579.36     1765.67    184.03 o
 -23   9   4      332.94      365.70    109.57 o
 -21   9   4      698.14      808.81    107.60 o
 -19   9   4     6639.60     6372.08    237.28 o
 -17   9   4     2105.47     2425.96    155.02 o
 -15   9   4     3511.01     3711.40    191.58 o
 -13   9   4       53.86      121.88     91.74 o
 -11   9   4     1184.74     1344.03    126.62 o
  -9   9   4      146.79      243.65     73.80 o
  -7   9   4      174.72      115.89     44.28 o
  -5   9   4      727.11      645.24     68.62 o
  -3   9   4      895.53     1110.12     82.56 o
  -1   9   4     8925.94     9036.76    270.31 o
   1   9   4     1316.25     1501.86     94.06 o
   3   9   4      218.12      228.92     47.81 o
   5   9   4      771.04      752.56     85.01 o
   7   9   4       19.09       -1.75     48.97 o
   9   9   4      677.82      721.61     89.78 o
  11   9   4    11438.17    11471.32    354.35 o
  13   9   4     4083.21     4481.63    498.95 o
  15   9   4      190.53       89.44    130.76 o
  17   9   4        1.78       65.15     89.07 o
  19   9   4      900.50      646.93    125.49 o
  21   9   4      231.64      177.94     96.05 o
  23   9   4      516.36      570.47    128.78 o
 -24  10   4      813.07      684.04    183.16 o
 -22  10   4      118.58        4.08    115.88 o
 -20  10   4      680.10      735.71    305.13 o
 -18  10   4       15.78       19.07    113.27 o
 -16  10   4       73.63      102.58    148.75 o
 -14  10   4       33.27       49.38    100.79 o
 -12  10   4     3777.36     3447.03    269.48 o
 -10  10   4      762.80      630.30    100.74 o
  -8  10   4      706.37      557.51     96.09 o
  -6  10   4        6.43      -27.88     41.87 o
  -4  10   4      829.24      766.98     76.43 o
  -2  10   4     2727.32     2641.13    129.65 o
   0  10   4        0.59       79.30     45.61 o
   2  10   4        1.17      -37.66     37.66 o
   4  10   4      618.62      451.75     96.28 o
   6  10   4     2604.94     2722.87    157.03 o
   8  10   4     1270.91     1215.45    166.26 o
  10  10   4     1726.28     1819.67    166.65 o
  12  10   4       14.69      -61.68     61.68 o
  14  10   4      380.28      173.88     87.40 o
  16  10   4      113.94      103.64     89.62 o
  18  10   4       65.81       87.52     98.71 o
  20  10   4     1221.95     1133.04    182.44 o
  22  10   4      790.98      964.89    204.05 o
 -23  11   4        0.07       83.43    126.45 o
 -21  11   4      286.19      383.05    150.74 o
 -19  11   4      293.31      293.69    140.24 o
 -17  11   4      415.95      410.02    266.99 o
 -15  11   4      337.99      442.72    145.34 o
 -13  11   4        5.59      192.36    123.71 o
 -11  11   4       22.35        4.79     94.28 o
  -9  11   4     6290.66     6643.71    381.95 o
  -7  11   4      809.44      891.78    166.95 o
  -5  11   4      959.53     1002.87    124.42 o
  -3  11   4      116.51      103.52     54.23 o
  -1  11   4    15117.68    14701.71    303.02 o
   1  11   4      271.62      108.54     52.13 o
   3  11   4     2424.87     2723.07    158.98 o
   5  11   4      742.88      774.36     95.42 o
   7  11   4     2131.17     2316.78    151.94 o
   9  11   4     4554.35     4606.27    257.37 o
  11  11   4     6033.53     6309.04    281.37 o
  13  11   4      375.71      417.14    103.79 o
  15  11   4      277.29      499.07    113.44 o
  17  11   4      653.93     1091.91    169.26 o
  19  11   4        0.10      -43.90     82.75 o
 -20  12   4     1031.15      775.68    247.92 o
 -18  12   4     1000.89     1413.68    446.25 o
 -16  12   4       19.95     -125.87    125.87 o
 -14  12   4      144.69       89.36    112.89 o
 -12  12   4      409.45      289.73    139.93 o
 -10  12   4     2431.34     2411.10    266.96 o
  -8  12   4      488.28      402.95    152.57 o
  -6  12   4     5666.87     5621.82    453.88 o
  -4  12   4      159.88      222.81     78.17 o
  -2  12   4        7.09       -9.52     68.01 o
   0  12   4     2007.66     2181.06    159.15 o
   2  12   4      303.99      344.66    105.75 o
   4  12   4      328.41      251.20    260.84 o
   6  12   4      452.32      398.46    136.83 o
   8  12   4     4538.23     4708.63    246.55 o
  10  12   4       55.75       65.28     79.52 o
  12  12   4      425.30      492.01    110.22 o
  14  12   4     2094.91     2480.12    259.13 o
  16  12   4        2.06      -11.70    112.44 o
  18  12   4      530.08      453.99    119.43 o
 -19  13   4        2.78      -48.20    126.67 o
 -17  13   4      812.44      496.07    177.76 o
 -15  13   4     1393.68     1291.42    215.56 o
 -13  13   4      179.28      215.39    137.47 o
 -11  13   4       18.06      -65.04    100.79 o
  -9  13   4      509.22      473.22    153.66 o
  -7  13   4     9609.65     8084.19    409.52 o
  -5  13   4     1321.36     1350.31    541.61 o
  -3  13   4     2911.86     2745.28    212.66 o
  -1  13   4     1176.40     1220.71    128.47 o
   1  13   4     1336.58     1306.36    155.44 o
   3  13   4      144.08      243.54     99.81 o
   5  13   4      375.06      277.76    136.83 o
   7  13   4       51.58       76.46    118.30 o
   9  13   4      106.58      168.67    119.13 o
  11  13   4     1837.40     2216.34    373.78 o
  13  13   4       42.04      -71.97    120.93 o
  15  13   4       78.96      159.33    139.24 o
 -16  14   4      841.71     1373.09    343.27 o
 -14  14   4      112.20       73.01    160.19 o
 -12  14   4     2585.61     2127.81    274.94 o
 -10  14   4        0.55        0.00    118.67 o
  -8  14   4      467.68      370.79    150.74 o
  -6  14   4      265.41      468.30    158.51 o
  -4  14   4      653.19      837.82    180.16 o
  -2  14   4       10.70       39.14     84.65 o
   0  14   4     1714.31     1700.53    181.10 o
   2  14   4     1997.68     2109.27    197.90 o
   4  14   4       13.86     -102.61    102.61 o
   6  14   4      101.28      -83.15    106.27 o
   8  14   4     1113.91     1296.00    228.06 o
  10  14   4      156.74      243.84    156.15 o
  12  14   4      616.56     1378.01    423.37 o
 -11  15   4      258.11      405.01    171.64 o
  -9  15   4       29.96      242.13    145.34 o
  -7  15   4     3993.59     4176.37    545.42 o
  -5  15   4      761.97      638.31    183.16 o
  -3  15   4     2445.54     2143.54    366.16 o
  -1  15   4     1558.49     1579.05    335.64 o
   1  15   4       17.37      163.64    105.23 o
   3  15   4       81.72      194.52    140.24 o
   5  15   4      647.92      718.65    192.17 o
   7  15   4      215.05      374.30    158.51 o
 -31   1   5      819.95     1037.03    289.87 o
 -29   1   5      165.91       70.00     91.22 o
 -27   1   5      764.49      742.74    145.34 o
 -25   1   5     1121.59     1174.76    156.15 o
 -23   1   5     1570.36     1332.23    158.51 o
 -21   1   5      591.75      933.86    200.33 o
 -19   1   5       68.36       65.04     48.39 o
 -17   1   5     2555.75     3434.53    136.43 o
 -15   1   5      845.27      813.74     53.55 o
 -13   1   5        1.08       33.32     31.99 o
 -11   1   5     7063.17     7090.81    159.98 o
  -9   1   5    16033.21    16877.37    282.09 o
  -7   1   5    89550.07    96285.66   1273.65 o
  -5   1   5    28133.31    30092.54    494.07 o
  -3   1   5    22697.50    28297.68    461.16 o
  -1   1   5     2634.87     1806.87     62.60 o
   1   1   5    58657.53    66294.88   1010.88 o
   3   1   5    51302.88    53929.29   1008.50 o
   5   1   5      352.91      434.81     76.28 o
   7   1   5      745.30      985.36    129.68 o
   9   1   5      473.34      516.01     72.67 o
  11   1   5     1979.49     2632.94    255.55 o
  13   1   5     1775.62     1954.61    101.05 o
  15   1   5      126.97      147.44     46.24 o
  17   1   5     1756.74     1539.77    123.16 o
  19   1   5      897.98      727.00    118.30 o
  21   1   5     6328.96     6087.61    358.53 o
  23   1   5      141.91      200.24    148.75 o
  25   1   5      265.16      423.37    129.46 o
  27   1   5      434.82      293.52    123.71 o
 -32   2   5        5.80      -89.81     89.81 o
 -30   2   5      878.67      827.93    159.05 o
 -28   2   5     4287.31     4488.28    315.24 o
 -26   2   5        5.49       95.35     86.30 o
 -24   2   5       55.18      121.33     87.93 o
 -22   2   5     3324.24     3351.02    209.84 o
 -20   2   5      283.78      389.23    106.75 o
 -18   2   5      232.16      392.53     62.50 o
 -16   2   5    16466.22    19067.41    352.42 o
 -14   2   5        5.35      152.79     41.69 o
 -12   2   5     7788.71     7941.58    182.65 o
 -10   2   5     4789.28     3618.14    125.52 o
  -8   2   5      477.04      645.45     50.96 o
  -6   2   5     7248.57    11129.35    200.10 o
  -4   2   5   642287.56   708987.06   9607.72 o
  -2   2   5    47828.50    53399.77    823.93 o
   0   2   5    42323.71    42283.51    661.83 o
   2   2   5     2144.64      949.43    125.87 o
   4   2   5      542.75      425.59     58.96 o
   6   2   5     9803.19     9688.02    212.00 o
   8   2   5    10339.18    11792.04    309.28 o
  10   2   5      428.61      753.68     95.35 o
  12   2   5     6292.37     6660.01    200.50 o
  14   2   5     3254.95     3428.80    189.66 o
  16   2   5      228.25       80.15     92.61 o
  18   2   5      914.96      824.61    100.75 o
  20   2   5     1322.16     1061.99    236.48 o
  22   2   5      345.40      178.20     96.64 o
  24   2   5      561.67      404.30    118.67 o
  26   2   5       58.35      242.43    110.48 o
  28   2   5        1.31       36.54    102.06 o
 -31   3   5       11.00       -9.69     98.81 o
 -29   3   5      242.69      425.59    156.38 o
 -27   3   5      142.31      239.61    213.59 o
 -25   3   5      140.40      129.57     74.61 o
 -23   3   5      569.47      336.85     87.47 o
 -21   3   5      311.77      321.32    114.78 o
 -19   3   5     2764.53     3167.00    151.04 o
 -17   3   5     2720.68     2402.13    159.88 o
 -15   3   5     6898.30     6763.58    247.74 o
 -13   3   5       13.63        6.44     34.01 o
 -11   3   5    33466.41    34311.15    572.54 o
  -9   3   5       24.87       70.59     28.26 o
  -7   3   5    10665.89    10483.84    201.16 o
  -5   3   5    28214.23    29035.62    431.06 o
  -3   3   5    76300.73    75554.55   1008.68 o
  -1   3   5    25476.62    23753.52    394.51 o
   1   3   5     1861.57     1625.98     56.05 o
   3   3   5     3836.12     4368.60    103.11 o
   5   3   5     3519.90     6136.17    152.59 o
   7   3   5    15207.78    15469.25    415.54 o
   9   3   5     2370.76     3222.98    128.55 o
  11   3   5     1666.34     1623.81     94.60 o
  13   3   5      201.80      171.95     45.29 o
  15   3   5     3297.79     3088.12    144.64 o
  17   3   5       97.14       48.67     54.56 o
  19   3   5     2005.52     1890.11    239.53 o
  21   3   5     6119.70     5164.14    241.10 o
  23   3   5       10.45      -34.33     80.91 o
  25   3   5      451.45      577.63    134.53 o
  27   3   5     1647.38     1308.40    217.41 o
 -30   4   5        7.31      -57.33     85.98 o
 -28   4   5     1681.23     1327.14    186.03 o
 -26   4   5      674.46      512.66    111.11 o
 -24   4   5       48.63       49.39     60.13 o
 -22   4   5     1122.09     1195.16    109.96 o
 -20   4   5      339.76      359.85     81.48 o
 -18   4   5    12877.94    12131.11    281.76 o
 -16   4   5      866.52     1014.33    106.80 o
 -14   4   5      395.94      358.44     53.19 o
 -12   4   5     4722.96     4332.37    136.84 o
 -10   4   5      704.70     1079.71     74.22 o
  -8   4   5    29456.05    30263.08    469.63 o
  -6   4   5    12619.40    11708.57    218.36 o
  -4   4   5     7115.58     7882.38    138.69 o
  -2   4   5     8057.19     6260.33    213.60 o
   0   4   5     2563.94     2271.95     84.86 o
   2   4   5     8990.51     7347.35    191.22 o
   4   4   5     7077.42     5848.90    132.26 o
   6   4   5    27869.92    31479.70    481.76 o
   8   4   5    31647.96    31864.60    497.80 o
  10   4   5     4874.79     5637.76    168.46 o
  12   4   5      507.97      281.14     59.78 o
  14   4   5     1722.14     2128.30    117.31 o
  16   4   5     1808.48     1953.33    330.95 o
  18   4   5    24967.54    25888.10    729.46 o
  20   4   5      737.84      927.91    132.41 o
  22   4   5      651.91      660.98    193.55 o
  24   4   5      437.55      390.18    126.67 o
  26   4   5        1.98       60.83    110.61 o
 -29   5   5        3.80      109.08    107.48 o
 -27   5   5        4.96      -61.68     61.68 o
 -25   5   5      727.63      702.44     99.87 o
 -23   5   5      986.54      839.43    102.06 o
 -21   5   5      578.48      556.43     84.21 o
 -19   5   5     4071.63     4266.87    181.35 o
 -17   5   5     9903.94     9877.47    251.43 o
 -15   5   5     6307.33     5803.98    178.16 o
 -13   5   5      666.78      553.60     64.02 o
 -11   5   5     1070.80     1712.89     99.86 o
  -9   5   5     6708.27     5225.87    146.44 o
  -7   5   5     8237.54    11171.56    192.21 o
  -5   5   5    52940.48    52624.91    668.06 o
  -3   5   5     5173.64     4502.72    204.20 o
  -1   5   5    19222.09    18547.51    321.51 o
   1   5   5    18686.69    16501.08    294.65 o
   3   5   5    23473.34    28103.26    428.31 o
   5   5   5    28353.24    27742.38    535.11 o
   7   5   5       58.23       53.74     27.26 o
   9   5   5     4046.31     4107.78    119.79 o
  11   5   5    13737.22    14052.18    260.28 o
  13   5   5      445.13      484.81     67.12 o
  15   5   5     5945.44     5020.40    221.39 o
  17   5   5     7126.84     6722.48    243.36 o
  19   5   5     7639.81     8755.14    570.46 o
  21   5   5     2639.47     3071.32    205.96 o
  23   5   5      518.81      378.28     98.36 o
  25   5   5     2827.56     2822.66    258.24 o
  27   5   5       83.81      -68.65    152.57 o
 -30   6   5        1.94      -22.30    105.08 o
 -28   6   5       68.23      181.14    102.94 o
 -26   6   5       46.21       24.23     67.76 o
 -24   6   5      166.80      240.42     78.90 o
 -22   6   5     6395.96     6858.23    475.65 o
 -20   6   5      234.81      338.23     85.13 o
 -18   6   5     8255.04     7682.09    228.02 o
 -16   6   5      496.38      529.01     72.93 o
 -14   6   5     1394.60     1537.37    104.14 o
 -12   6   5     3273.67     2951.35    130.33 o
 -10   6   5     7254.17     7299.39    153.62 o
  -8   6   5    30759.70    31818.42    445.23 o
  -6   6   5    40552.97    42800.54    567.90 o
  -4   6   5     8347.24     8112.47    175.81 o
  -2   6   5    15163.89    12205.69    247.51 o
   0   6   5     5821.93     5986.36    158.30 o
   2   6   5     1213.94      882.78     68.60 o
   4   6   5    14624.88    14724.88    321.08 o
   6   6   5     4292.47     4765.85    121.49 o
   8   6   5    18970.88    18506.39    306.83 o
  10   6   5       36.23       46.71     32.92 o
  12   6   5     2044.32     1843.88    102.25 o
  14   6   5     1398.00     1609.36    114.47 o
  16   6   5     2675.51     2737.17    314.98 o
  18   6   5     4467.46     5418.97    289.28 o
  20   6   5     4928.54     4563.06    343.27 o
  22   6   5     2425.59     2359.24    248.70 o
  24   6   5     3279.63     3104.70    396.67 o
  26   6   5      287.61      526.35    213.59 o
 -29   7   5      318.64      165.48    174.96 o
 -27   7   5     1103.89     1247.27    135.20 o
 -25   7   5     1843.94     2159.35    161.26 o
 -23   7   5     5662.89     5404.68    233.77 o
 -21   7   5       42.36       39.25     60.73 o
 -19   7   5      746.62      816.20     96.39 o
 -17   7   5       43.43       44.76     55.75 o
 -15   7   5     4711.68     4797.42    175.81 o
 -13   7   5     2542.56     2646.99    161.81 o
 -11   7   5     4134.04     3849.84    146.35 o
  -9   7   5      301.23       85.83     33.67 o
  -7   7   5       12.07       34.76     29.34 o
  -5   7   5    11206.62    10470.75    192.99 o
  -3   7   5     1320.89     1440.81     88.08 o
  -1   7   5      228.38      370.23     62.76 o
   1   7   5    37125.64    39181.27    555.34 o
   3   7   5     1523.62     1927.15     96.49 o
   5   7   5     4382.08     4775.57    158.21 o
   7   7   5     3397.27     3588.51    149.69 o
   9   7   5    14083.77    14382.48    318.31 o
  11   7   5      195.31      140.52     54.14 o
  13   7   5     4794.28     5366.95    268.69 o
  15   7   5     1207.98     1400.18    162.63 o
  17   7   5      617.05      859.02    122.91 o
  19   7   5      109.17      128.03     94.54 o
  21   7   5      351.39      566.58    147.67 o
  23   7   5       32.34       88.75    102.80 o
  25   7   5       16.75       15.26    175.45 o
 -28   8   5     1548.13     2068.87    171.01 o
 -26   8   5     1458.93     1784.48    153.27 o
 -24   8   5     1080.11      675.24    102.36 o
 -22   8   5       36.18      -46.28     61.72 o
 -20   8   5     1948.70     2028.58    144.85 o
 -18   8   5    10093.08    10377.76    281.44 o
 -16   8   5      559.22      589.36     91.39 o
 -14   8   5     6429.42     6490.72    266.45 o
 -12   8   5     1283.01     1185.14     97.53 o
 -10   8   5     9152.15     9710.86    285.19 o
  -8   8   5     1180.71      843.69     58.38 o
  -6   8   5     5067.42     5398.31    125.53 o
  -4   8   5      396.13      280.33     48.13 o
  -2   8   5    12109.27    11459.56    232.58 o
   0   8   5     6806.76     7300.93    178.33 o
   2   8   5     2247.09     2189.24    108.41 o
   4   8   5      396.43      346.94     52.24 o
   6   8   5      138.82      106.07     50.96 o
   8   8   5     6006.26     5790.00    194.81 o
  10   8   5       14.19       52.66     51.96 o
  12   8   5      151.44       56.09     77.95 o
  14   8   5     2733.20     2903.44    211.47 o
  16   8   5     2070.10     1861.75    169.75 o
  18   8   5     3044.50     3196.67    496.15 o
  20   8   5        7.22       54.76     78.54 o
  22   8   5       12.14      -19.17     91.22 o
  24   8   5      470.00      594.62    153.64 o
 -27   9   5       12.15      -36.05     91.13 o
 -25   9   5      576.66      544.19    101.91 o
 -23   9   5      102.41       30.39     70.01 o
 -21   9   5     1535.56     1498.61    135.95 o
 -19   9   5    14526.12    14567.44    355.40 o
 -17   9   5     5445.43     5666.65    273.06 o
 -15   9   5     2863.98     2920.68    183.87 o
 -13   9   5       54.17      -16.82    109.31 o
 -11   9   5      938.07     1262.81    126.41 o
  -9   9   5     3378.24     3079.28    183.99 o
  -7   9   5      287.60      227.02     50.90 o
  -5   9   5     7934.08     7644.30    191.98 o
  -3   9   5     7475.91     8154.09    199.91 o
  -1   9   5      140.72      138.73     48.96 o
   1   9   5       69.11      112.48     42.02 o
   3   9   5        3.68      151.73     46.62 o
   5   9   5    22586.29    22063.79    435.02 o
   7   9   5     4028.85     4333.04    185.51 o
   9   9   5      670.13      585.14    124.42 o
  11   9   5     1897.61     2034.56    172.39 o
  13   9   5      919.60     1023.49    184.89 o
  15   9   5     2994.04     3290.38    228.30 o
  17   9   5     1339.18     1222.65    153.69 o
  19   9   5      633.25      561.67    119.83 o
  21   9   5     2420.53     2347.05    211.76 o
  23   9   5      176.04      161.52    122.66 o
 -24  10   5      834.09      735.24    247.92 o
 -22  10   5      522.29      415.41    301.32 o
 -20  10   5       51.08      -66.25    102.06 o
 -18  10   5      694.74      710.42    169.85 o
 -16  10   5      784.15      758.29    120.82 o
 -14  10   5     3873.36     3580.41    221.00 o
 -12  10   5     1966.54     1778.85    158.57 o
 -10  10   5     1858.20     1636.04    195.03 o
  -8  10   5     8383.48     7584.48    264.74 o
  -6  10   5        6.95      -38.74     42.96 o
  -4  10   5    11157.71    10634.53    242.37 o
  -2  10   5    14842.49    15034.13    298.75 o
   0  10   5     2414.96     2700.34    134.75 o
   2  10   5      200.39      226.77     53.95 o
   4  10   5     5883.50     5914.13    259.85 o
   6  10   5      266.60      225.27     65.36 o
   8  10   5     6019.17     5421.65    251.04 o
  10  10   5     2158.24     1699.03    159.31 o
  12  10   5      322.39      227.52     94.06 o
  14  10   5      523.29      655.04    122.69 o
  16  10   5        1.20       83.52     84.63 o
  18  10   5      887.28      733.16    127.53 o
  20  10   5       33.20      151.61     98.71 o
 -23  11   5      465.83      782.49    392.86 o
 -21  11   5      259.06      193.45    133.56 o
 -19  11   5      731.36     1025.19    244.10 o
 -17  11   5      223.13      -43.00    152.57 o
 -15  11   5      278.90      433.18    228.85 o
 -13  11   5      662.44      492.02    145.64 o
 -11  11   5     1444.36     1274.33    194.18 o
  -9  11   5     4248.78     4759.38    342.23 o
  -7  11   5      266.64      412.01     97.11 o
  -5  11   5     3895.78     4023.45    159.90 o
  -3  11   5     1221.47      960.56    106.09 o
  -1  11   5      108.59       57.26     52.87 o
   1  11   5     7806.09     8032.14    247.88 o
   3  11   5      453.97      559.08     86.91 o
   5  11   5      183.35      174.28     67.17 o
   7  11   5      203.86      155.27     71.31 o
   9  11   5       19.01       74.98    106.39 o
  11  11   5      173.25       54.57     77.59 o
  13  11   5      702.13      676.54    122.34 o
  15  11   5     1643.08     1620.57    173.06 o
  17  11   5      936.06     1654.41    273.51 o
  19  11   5        5.11      107.14     99.76 o
 -20  12   5        2.84      -51.54    110.48 o
 -18  12   5       68.96      196.84    133.70 o
 -16  12   5     1630.82     1541.74    308.94 o
 -14  12   5      933.75      733.06    173.75 o
 -12  12   5      311.95      494.41    159.05 o
 -10  12   5      912.09     1019.08    186.03 o
  -8  12   5     1501.43     1548.22    228.85 o
  -6  12   5      368.66      132.35    164.01 o
  -4  12   5      816.98      873.70    109.40 o
  -2  12   5    21262.63    21056.21    460.25 o
   0  12   5     2467.04     2464.07    205.94 o
   2  12   5        3.72       34.11     80.41 o
   4  12   5       55.86       -3.85     61.46 o
   6  12   5     3771.23     2943.17    181.09 o
   8  12   5     1392.53     1691.31    209.86 o
  10  12   5     3234.02     3060.05    223.25 o
  12  12   5       13.65        3.83     75.33 o
  14  12   5     2346.85     2852.15    234.42 o
  16  12   5      581.23      615.05    131.84 o
  18  12   5     1571.76     1550.58    202.69 o
 -19  13   5      160.99      174.18    144.44 o
 -17  13   5      726.54      985.76    202.22 o
 -15  13   5     2182.15     2389.91    284.51 o
 -13  13   5        7.79      -46.13    112.89 o
 -11  13   5      226.76      183.99    131.96 o
  -9  13   5      527.64      624.65    157.42 o
  -7  13   5      684.99      843.46    213.59 o
  -5  13   5     2180.26     2512.94    265.98 o
  -3  13   5     1427.70     1473.00    141.09 o
  -1  13   5       26.37      -23.29     68.85 o
   1  13   5       20.69       79.85     89.48 o
   3  13   5      364.90      351.50    120.61 o
   5  13   5      127.07      100.59    113.64 o
   7  13   5       73.27      -45.77    107.88 o
   9  13   5       17.60        5.68    113.64 o
  11  13   5        8.43      175.45    171.64 o
  13  13   5        1.43      -83.91    104.25 o
  15  13   5      596.61      580.09    180.16 o
 -16  14   5       23.70      427.18    228.85 o
 -14  14   5      349.63      354.59    166.95 o
 -12  14   5      887.41     1003.19    293.69 o
 -10  14   5      134.19      137.31    129.46 o
  -8  14   5       82.44      163.00    132.07 o
  -6  14   5      307.01      314.85    137.47 o
  -4  14   5       11.47      -63.21    112.89 o
  -2  14   5      465.88      686.54    251.73 o
   0  14   5      190.21      205.74    103.16 o
   2  14   5      377.19      519.15    152.93 o
   4  14   5      266.61      178.56    132.07 o
   6  14   5      679.07     1106.10    204.76 o
   8  14   5     1380.44     1706.34    568.31 o
  10  14   5      182.62       12.50    133.49 o
  12  14   5      197.81       86.96    147.67 o
 -11  15   5        4.72      -34.17    134.53 o
  -9  15   5     1321.52     1251.07    229.20 o
  -7  15   5      231.86      371.50    217.41 o
  -5  15   5     1107.42      905.44    312.76 o
  -3  15   5       20.01      -45.77    160.19 o
  -1  15   5       13.33     -137.31    137.31 o
   1  15   5      377.90      274.88    116.64 o
   3  15   5      480.97      417.98    156.38 o
   5  15   5       60.90      196.64    144.44 o
   7  15   5      260.70      121.17    179.26 o
 -32   0   6        4.58      -30.51    129.68 o
 -30   0   6      627.80      839.11    221.22 o
 -28   0   6     2871.44     3737.85    404.30 o
 -26   0   6     1518.95     1159.50    221.22 o
 -24   0   6      930.24      854.37    190.71 o
 -22   0   6     5809.49     4866.83    358.53 o
 -20   0   6     4269.04     3799.19    216.02 o
 -18   0   6      836.17      644.23     74.53 o
 -16   0   6     1597.16     1232.29    104.29 o
 -14   0   6    14050.13    13722.01    357.21 o
 -12   0   6     8913.06     7006.49    219.38 o
 -10   0   6     1329.36     1924.00    240.29 o
  -8   0   6     7077.39    10492.58    266.96 o
  -6   0   6   299116.03   355495.63   6416.40 o
  -4   0   6       94.84      271.51     53.40 o
  -2   0   6   102587.71   103576.55   2631.75 o
   0   0   6      788.12      320.39     53.40 o
   2   0   6      576.32        7.63     30.51 o
   4   0   6     9144.03     8787.76    328.02 o
   6   0   6    52513.30    53527.52   1464.63 o
   8   0   6    51727.16    53367.33   1495.14 o
  10   0   6     1351.52     1479.88    167.82 o
  12   0   6     3837.46     3356.44    244.10 o
  14   0   6      230.01      165.91     80.10 o
  16   0   6     1676.00     1750.97    183.08 o
  18   0   6     3419.85     3760.73    350.90 o
  20   0   6     1885.42     1662.96    251.73 o
  22   0   6     1004.46     1395.97    251.73 o
  24   0   6      355.27      419.55    167.82 o
  26   0   6      639.66      724.68    205.96 o
  28   0   6      537.39      755.20    236.48 o
 -31   1   6      128.37      159.64    164.01 o
 -29   1   6      712.10      660.87    145.34 o
 -27   1   6        6.08      -12.55     83.48 o
 -25   1   6       88.23       29.28    125.87 o
 -23   1   6      702.53      663.73     96.69 o
 -21   1   6    20204.53    20088.13    456.30 o
 -19   1   6     2473.65     2314.03    120.96 o
 -17   1   6     2390.44     1765.01    101.41 o
 -15   1   6    37552.38    36621.98    499.21 o
 -13   1   6    12456.56    13727.33    223.80 o
 -11   1   6     5145.82     4137.94    137.74 o
  -9   1   6    81749.24    84691.38   1313.08 o
  -7   1   6     6131.66     4957.39    112.38 o
  -5   1   6    48849.22    59653.30   1034.98 o
  -3   1   6   124563.33   122018.45   1832.93 o
  -1   1   6    84110.84   107618.91   1611.86 o
   1   1   6    13987.21    13704.27    256.52 o
   3   1   6     7836.29     8768.85    225.78 o
   5   1   6    82452.48    78084.64   1453.61 o
   7   1   6    14743.92    17109.43    408.11 o
   9   1   6    10094.15     9453.04    280.33 o
  11   1   6       48.30      328.50     67.26 o
  13   1   6     3433.53     3414.31    149.97 o
  15   1   6     7597.02     6948.39    222.94 o
  17   1   6      291.80      275.59     67.44 o
  19   1   6     1601.99     2376.16    209.78 o
  21   1   6    14099.11    12104.39    434.19 o
  23   1   6      980.72      633.38    132.07 o
  25   1   6      482.64      598.40    175.45 o
  27   1   6     1406.78     1445.38    259.36 o
 -32   2   6      362.61      244.10    121.28 o
 -30   2   6       30.34      -70.30    129.68 o
 -28   2   6      741.15      778.79    164.01 o
 -26   2   6      124.90       99.86    118.24 o
 -24   2   6     2214.49     2035.57    158.95 o
 -22   2   6     5404.27     5138.60    223.84 o
 -20   2   6     1350.75     1424.08    104.67 o
 -18   2   6    15528.65    15121.69    309.63 o
 -16   2   6      615.55      749.21     72.32 o
 -14   2   6      497.07      481.87    103.87 o
 -12   2   6     9867.55     8250.98    189.38 o
 -10   2   6     2264.51     2530.11     96.44 o
  -8   2   6    39237.88    39418.00    574.79 o
  -6   2   6   139211.45   153282.19   1996.82 o
  -4   2   6    76450.30    85778.32   1306.68 o
  -2   2   6    32358.99    43623.83    692.80 o
   0   2   6     7887.49     9125.58    186.05 o
   2   2   6    56778.77    53730.39    845.52 o
   4   2   6     1879.61     1895.70    101.57 o
   6   2   6     3126.70     2154.78    101.54 o
   8   2   6    52284.69    54168.30   1487.51 o
  10   2   6     7860.60     8703.26    274.46 o
  12   2   6     6626.88     5829.13    476.77 o
  14   2   6     3830.95     3719.09    171.75 o
  16   2   6     2079.73     2292.99    150.63 o
  18   2   6    14169.89    12500.21    343.30 o
  20   2   6     4449.38     4410.21    283.15 o
  22   2   6      135.89      118.01    133.49 o
  24   2   6     1322.38     1330.05    177.76 o
  26   2   6      865.05      712.21    335.64 o
 -31   3   6     2103.14     1709.57    215.56 o
 -29   3   6      121.30      160.00    105.08 o
 -27   3   6      892.60      839.73    156.43 o
 -25   3   6     4299.89     4501.79    248.08 o
 -23   3   6     2355.81     2486.82    176.67 o
 -21   3   6       13.67        1.71     51.20 o
 -19   3   6     2274.31     2121.51    129.07 o
 -17   3   6     7058.01     6747.18    192.25 o
 -15   3   6     1963.70     1457.36     95.24 o
 -13   3   6     1291.21     1070.84     76.59 o
 -11   3   6    11065.90     9710.08    210.44 o
  -9   3   6    12837.40    12827.31    352.22 o
  -7   3   6      492.88      525.61     53.95 o
  -5   3   6    14177.35    11775.12    213.00 o
  -3   3   6     1476.04     1507.13     60.56 o
  -1   3   6    42497.87    45786.02    724.75 o
   1   3   6     4913.63     3538.28     95.84 o
   3   3   6     9047.63     6940.31    162.40 o
   5   3   6       88.39       76.19     29.26 o
   7   3   6    16796.10    22287.01    416.52 o
   9   3   6     7429.97     6523.14    285.65 o
  11   3   6    17756.00    17979.83    683.24 o
  13   3   6      198.23      350.21     68.06 o
  15   3   6    11794.65    12306.46    279.26 o
  17   3   6    15807.94    15249.36    386.46 o
  19   3   6      877.83     1158.59    125.26 o
  21   3   6     3574.44     3615.10    219.11 o
  23   3   6      247.40      183.88    102.06 o
  25   3   6      712.18      687.28    148.26 o
  27   3   6      124.77      244.28    115.13 o
 -30   4   6        5.51       41.75    102.06 o
 -28   4   6      978.00      983.82    163.92 o
 -26   4   6        2.58       83.44     79.03 o
 -24   4   6        5.73      -50.47     63.86 o
 -22   4   6      780.52      696.71     89.04 o
 -20   4   6    40151.58    41398.95    775.14 o
 -18   4   6     3632.97     3673.41    168.39 o
 -16   4   6      254.53      262.92     56.84 o
 -14   4   6     1291.79     1136.03     86.23 o
 -12   4   6    10585.66     9191.29    211.93 o
 -10   4   6       77.23      126.95     39.36 o
  -8   4   6   114957.69   126041.55   1682.26 o
  -6   4   6     8034.47     9561.90    191.36 o
  -4   4   6      633.57      667.90     57.25 o
  -2   4   6     6863.65     5709.91    173.54 o
   0   4   6     2471.48     3442.11    159.61 o
   2   4   6     4558.00     4381.39    124.42 o
   4   4   6    26012.45    33737.16    569.57 o
   6   4   6    12259.32    12850.03    272.52 o
   8   4   6      438.65      214.80     44.57 o
  10   4   6     1320.85     1406.38     89.31 o
  12   4   6     2022.12     1968.84    201.20 o
  14   4   6      225.48      273.51     57.29 o
  16   4   6    26981.71    27005.96    569.80 o
  18   4   6    23977.73    25589.32    563.76 o
  20   4   6      353.23      292.67    123.40 o
  22   4   6      208.09      153.61     83.45 o
  24   4   6     2601.24     2912.83    253.52 o
  26   4   6      251.57      308.01    121.28 o
 -31   5   6      416.41      635.84    153.09 o
 -29   5   6        3.30      -57.21     86.30 o
 -27   5   6      256.32      365.84    100.75 o
 -25   5   6     4926.70     5284.62    333.05 o
 -23   5   6     1142.81     1117.73    110.51 o
 -21   5   6     4013.21     3973.25    249.94 o
 -19   5   6     2512.01     2469.22    149.74 o
 -17   5   6     8008.30     7874.23    220.88 o
 -15   5   6     3287.57     3204.63    143.55 o
 -13   5   6     2090.95     2402.17    141.82 o
 -11   5   6     1217.49     1250.43     98.17 o
  -9   5   6     7568.92     8445.28    193.61 o
  -7   5   6    16504.08    18192.21    318.28 o
  -5   5   6     1357.15     1016.22     53.91 o
  -3   5   6     1382.13     1956.36     72.18 o
  -1   5   6    16978.53    17214.70    308.22 o
   1   5   6     1111.75     1298.36    108.25 o
   3   5   6     2059.38     2511.57    134.72 o
   5   5   6       32.79       16.03     27.53 o
   7   5   6       79.13      126.86     34.22 o
   9   5   6       45.41       30.78     30.30 o
  11   5   6     4845.21     4421.16    229.93 o
  13   5   6     3503.66     3153.39    231.22 o
  15   5   6       51.32      226.60    137.31 o
  17   5   6      503.37      431.76     89.62 o
  19   5   6      355.61      334.76    122.05 o
  21   5   6      449.63      407.02    149.88 o
  23   5   6        4.90       54.30     79.58 o
  25   5   6      183.91       99.17    160.19 o
 -30   6   6      380.51      660.01    156.38 o
 -28   6   6       52.39      119.03     89.14 o
 -26   6   6      389.85      411.40    101.30 o
 -24   6   6     1117.06     1222.62    123.08 o
 -22   6   6      787.10      571.06     92.49 o
 -20   6   6     4337.51     4974.84    292.88 o
 -18   6   6     7321.26     7603.62    226.92 o
 -16   6   6       52.07       24.58     48.48 o
 -14   6   6      128.45       43.62     43.73 o
 -12   6   6      279.87      383.57     58.59 o
 -10   6   6     2578.48     3046.40    124.23 o
  -8   6   6    11515.70    12353.43    217.30 o
  -6   6   6     5368.29     5957.17    131.92 o
  -4   6   6     3603.52     3524.11    124.33 o
  -2   6   6     1042.23      822.19     68.15 o
   0   6   6     6709.06     6277.79    187.10 o
   2   6   6     1591.86     1804.06     98.85 o
   4   6   6     1623.62     1968.51     73.20 o
   6   6   6       19.45       38.40     29.48 o
   8   6   6      267.52      405.49     50.70 o
  10   6   6      638.44      761.98     74.67 o
  12   6   6       94.06       36.81     37.81 o
  14   6   6      279.72      288.88     62.57 o
  16   6   6     9641.22     8970.25    427.18 o
  18   6   6     1462.91     1311.41    175.86 o
  20   6   6      623.33      579.75    205.96 o
  22   6   6        1.64       53.40    160.19 o
  24   6   6      397.35       91.54    205.96 o
 -29   7   6       95.08      113.79     94.77 o
 -27   7   6      841.94      910.59    117.00 o
 -25   7   6      747.69     1017.14    120.16 o
 -23   7   6     1714.42     1483.20    134.04 o
 -21   7   6     1176.18      918.17    129.62 o
 -19   7   6      230.89      229.82     95.79 o
 -17   7   6      299.75      317.71     73.77 o
 -15   7   6     1823.01     1902.39    122.93 o
 -13   7   6     1365.39     1637.44    109.38 o
 -11   7   6      102.39      155.38     46.58 o
  -9   7   6     1274.74     1379.57     76.79 o
  -7   7   6        2.39       24.95     48.61 o
  -5   7   6    10199.14    10308.41    191.45 o
  -3   7   6      169.52      184.39     46.39 o
  -1   7   6     1936.63     1565.95     97.20 o
   1   7   6      641.83      540.01     61.80 o
   3   7   6     1323.27     1476.45     93.96 o
   5   7   6     3653.27     4617.11    166.10 o
   7   7   6      323.83      272.40     57.29 o
   9   7   6     1158.02     1115.96    100.82 o
  11   7   6     3914.13     3921.24    218.10 o
  13   7   6      125.97      -13.58     54.56 o
  15   7   6       77.01      -19.15     61.68 o
  17   7   6     1203.24      905.66    175.45 o
  19   7   6     2443.67     2335.35    242.01 o
  21   7   6      125.84      106.80    101.55 o
  23   7   6        0.21      -30.71    100.19 o
  25   7   6      202.91       79.50    117.02 o
 -28   8   6      169.66      227.35     91.34 o
 -26   8   6      591.24      617.75    106.93 o
 -24   8   6      124.83      -72.67     72.67 o
 -22   8   6       19.27       40.19     63.15 o
 -20   8   6      260.32      289.42     72.58 o
 -18   8   6      671.35      575.48    129.92 o
 -16   8   6      445.88      282.78     69.01 o
 -14   8   6       23.59       42.70     54.87 o
 -12   8   6      505.13      404.57     65.11 o
 -10   8   6       10.65       19.55     42.48 o
  -8   8   6        7.47      -36.32     36.32 o
  -6   8   6       23.83       53.64     41.87 o
  -4   8   6      256.55      235.60     67.16 o
  -2   8   6     2479.12     2131.98    121.96 o
   0   8   6     3975.99     4869.82    146.97 o
   2   8   6     2368.47     1949.94    105.06 o
   4   8   6      323.86      430.97     65.68 o
   6   8   6     1657.77     1751.35    120.89 o
   8   8   6      374.84      408.76     71.64 o
  10   8   6      838.40      818.30     96.75 o
  12   8   6    14372.06    14045.61    404.01 o
  14   8   6      210.10      259.61     86.33 o
  16   8   6        3.93      -47.61     64.62 o
  18   8   6     1680.16     1783.95    219.93 o
  20   8   6      111.32      125.10    101.55 o
  22   8   6      581.23      717.64    168.60 o
 -27   9   6      892.27     1049.08    144.24 o
 -25   9   6      120.99      113.97     80.30 o
 -23   9   6       62.24      248.53     85.38 o
 -21   9   6     2634.59     2812.26    178.09 o
 -19   9   6      437.22      307.97     83.65 o
 -17   9   6     1156.83     1053.13    135.48 o
 -15   9   6       27.54      -35.08     69.21 o
 -13   9   6     7130.92     6853.48    264.83 o
 -11   9   6      182.95      462.45     91.27 o
  -9   9   6     1121.76      918.89    113.33 o
  -7   9   6     2400.66     2786.06    153.92 o
  -5   9   6       10.85        0.45     42.02 o
  -3   9   6     7539.42     6934.55    184.03 o
  -1   9   6      177.47      155.05     46.97 o
   1   9   6     8342.23     7578.46    193.73 o
   3   9   6      916.32     1450.24    108.58 o
   5   9   6      112.10       29.33     61.66 o
   7   9   6     1483.97     1730.45    127.59 o
   9   9   6      123.30      120.78     63.27 o
  11   9   6      868.50      833.23    117.62 o
  13   9   6     1133.17     1013.96    135.81 o
  15   9   6     4431.13     4688.52    378.25 o
  17   9   6      354.07      405.74    109.34 o
  19   9   6     1120.40     1329.14    203.06 o
  21   9   6      383.54      481.63    232.66 o
 -24  10   6      708.94      716.19    316.57 o
 -22  10   6      941.72      784.88    184.63 o
 -20  10   6     1182.15     1076.00    146.68 o
 -18  10   6        5.61       31.78     77.40 o
 -16  10   6      447.46      464.07    108.81 o
 -14  10   6       39.67      -22.85     68.33 o
 -12  10   6      527.74      437.98     96.76 o
 -10  10   6      646.50      682.06    112.22 o
  -8  10   6     8157.59     8122.47    548.00 o
  -6  10   6     5630.77     5522.02    174.15 o
  -4  10   6       18.62      -15.86     46.17 o
  -2  10   6      585.47      486.44     76.11 o
   0  10   6     6587.10     6754.48    190.83 o
   2  10   6     4533.40     4701.44    222.23 o
   4  10   6        1.30       93.78     56.32 o
   6  10   6      986.47     1128.02    111.07 o
   8  10   6     1742.07     1792.92    137.43 o
  10  10   6       44.04       52.42     67.44 o
  12  10   6     5126.41     5161.04    284.97 o
  14  10   6      758.10      968.00    141.36 o
  16  10   6      301.89      317.39    135.94 o
  18  10   6      750.67     1017.88    148.88 o
  20  10   6       18.86      -67.56    111.74 o
 -23  11   6      236.91      227.86    144.44 o
 -21  11   6     1854.84     1853.28    253.35 o
 -19  11   6       54.51      -37.62    118.30 o
 -17  11   6      128.47       64.75    115.88 o
 -15  11   6       19.42     -102.49    102.49 o
 -13  11   6     4000.24     4134.06    438.62 o
 -11  11   6      340.26      305.47    104.20 o
  -9  11   6     2109.67     2162.15    174.80 o
  -7  11   6     4309.43     3713.43    253.16 o
  -5  11   6     7414.03     7310.44    205.37 o
  -3  11   6     1233.85     1192.30    111.07 o
  -1  11   6     1278.05     1333.05    106.57 o
   1  11   6     1853.04     1820.45    118.99 o
   3  11   6     8381.57     8914.83    266.26 o
   5  11   6     2733.84     2877.31    173.89 o
   7  11   6     7536.64     7209.56    244.78 o
   9  11   6       37.08       15.42     67.98 o
  11  11   6      896.93      917.30    135.19 o
  13  11   6        0.52        3.47     75.34 o
  15  11   6     3380.18     3704.50    262.03 o
  17  11   6      669.59      682.14    148.47 o
  19  11   6      337.99      538.33    128.44 o
 -20  12   6        4.39       60.21    126.67 o
 -18  12   6     2791.88     2940.38    812.41 o
 -16  12   6      804.83      527.44    169.33 o
 -14  12   6      241.76      148.75    129.46 o
 -12  12   6     5130.12     5561.71    404.44 o
 -10  12   6       12.00       13.48    115.88 o
  -8  12   6      488.70      657.06    159.05 o
  -6  12   6     1932.11     2215.85    242.55 o
  -4  12   6       48.61       60.89     68.21 o
  -2  12   6     4791.40     4737.20    242.23 o
   0  12   6      801.63      828.78     90.41 o
   2  12   6     3406.21     3936.32    215.80 o
   4  12   6     2091.60     2180.31    157.91 o
   6  12   6      755.17      796.27    107.36 o
   8  12   6     4964.72     5565.36    279.28 o
  10  12   6      442.91      264.38     98.07 o
  12  12   6      208.42      182.53     93.90 o
  14  12   6      107.98      289.72    109.93 o
  16  12   6      178.04      124.06     93.36 o
 -19  13   6       26.42      334.22    158.51 o
 -17  13   6     1918.22     1999.69    266.96 o
 -15  13   6      118.70      179.19    141.04 o
 -13  13   6       56.13     -134.04    205.96 o
 -11  13   6       29.13      118.66    121.28 o
  -9  13   6      552.40      566.12    163.92 o
  -7  13   6     1506.03     1690.44    231.75 o
  -5  13   6     5173.77     5536.66    384.29 o
  -3  13   6       67.63      -68.92     68.92 o
  -1  13   6      944.84     1552.95    170.75 o
   1  13   6     2107.32     2201.54    321.13 o
   3  13   6       12.68      -83.45     83.45 o
   5  13   6     9741.96     9895.25    469.18 o
   7  13   6      798.89     1050.92    202.22 o
   9  13   6      995.86      898.62    190.07 o
  11  13   6      209.38      169.41    128.11 o
  13  13   6      403.25      210.90    133.70 o
 -14  14   6     1609.08     1782.15    255.83 o
 -12  14   6       43.96       81.26    131.41 o
 -10  14   6       11.57      -61.69    123.71 o
  -8  14   6      783.13     1081.91    207.20 o
  -6  14   6      510.28      314.60    155.31 o
  -4  14   6      117.14      -19.69    115.88 o
  -2  14   6     3347.91     3531.65    315.51 o
   0  14   6      394.50      546.52    131.84 o
   2  14   6     2111.60     2268.12    209.71 o
   4  14   6     1465.77     1768.02    450.07 o
   6  14   6      285.59      133.95    134.53 o
   8  14   6        6.91     -129.68    129.68 o
  10  14   6      576.18      194.79    149.88 o
 -11  15   6     2813.17     3080.65    579.75 o
  -9  15   6      124.68      272.40    148.26 o
  -7  15   6       13.86       94.19    131.41 o
  -5  15   6     1984.34     2128.00    264.14 o
  -3  15   6       66.61       99.17    205.96 o
  -1  15   6      313.52      442.44    228.85 o
   1  15   6      885.07      658.42    145.21 o
   3  15   6      443.48      516.18    169.85 o
   5  15   6      249.39      104.35    139.24 o
 -31   1   7       86.07      206.69    112.89 o
 -29   1   7       35.88      -80.91     80.91 o
 -27   1   7      607.43      182.28    152.57 o
 -25   1   7     1273.42      826.45    139.93 o
 -23   1   7      127.79      183.69     74.61 o
 -21   1   7       56.58       65.61     60.41 o
 -19   1   7     4103.63     4461.78    151.15 o
 -17   1   7     2650.12     2689.09    122.38 o
 -15   1   7      860.85     1070.77     97.99 o
 -13   1   7      369.69      440.71     43.65 o
 -11   1   7     4389.88     4860.99    124.05 o
  -9   1   7      130.84      270.28     36.41 o
  -7   1   7    34091.41    44426.87    627.82 o
  -5   1   7    26624.37    31589.68    459.91 o
  -3   1   7     8516.47    10041.85    234.46 o
  -1   1   7      226.80      173.14     30.20 o
   1   1   7    66372.66    72106.48   1329.42 o
   3   1   7    14674.88    14770.29    342.23 o
   5   1   7      160.23      539.66    144.94 o
   7   1   7     6160.56     7252.90    226.36 o
   9   1   7     3841.89     5015.53    193.96 o
  11   1   7      125.71      155.38     51.03 o
  13   1   7      700.23      652.02     95.31 o
  15   1   7      851.70      929.90     98.09 o
  17   1   7     4769.06     5096.67    311.29 o
  19   1   7      520.17      290.70     99.68 o
  21   1   7       96.96       90.59     85.80 o
  23   1   7      463.09      465.32    183.08 o
  25   1   7       79.43       32.84     96.64 o
  27   1   7      471.81      503.90    142.86 o
 -32   2   7       19.37      -94.28     94.28 o
 -30   2   7      561.69      589.35    145.34 o
 -28   2   7     1186.30      921.04    162.87 o
 -26   2   7      114.22      242.87     99.68 o
 -24   2   7      127.66      327.36     99.04 o
 -22   2   7     2001.22     1891.34    223.06 o
 -20   2   7     1814.82     1803.50    116.66 o
 -18   2   7     2534.94     2419.90    126.65 o
 -16   2   7        0.61       60.67     39.00 o
 -14   2   7      497.49      825.77     87.54 o
 -12   2   7     4452.04     4747.89    173.76 o
 -10   2   7    47018.80    45393.01    663.63 o
  -8   2   7     1979.90     2347.87    110.10 o
  -6   2   7    44841.48    47934.10    774.58 o
  -4   2   7    40665.42    48707.36    778.53 o
  -2   2   7    99984.10   104656.24   1582.03 o
   0   2   7     1416.27     2214.38     80.63 o
   2   2   7     3928.48     6323.95    217.53 o
   4   2   7     3071.92     3852.78    289.60 o
   6   2   7     6948.23     7879.71    196.86 o
   8   2   7     8287.95    11339.26    514.91 o
  10   2   7     2338.77     2570.72    163.92 o
  12   2   7     3603.73     4044.95    190.97 o
  14   2   7      692.43      783.58     90.95 o
  16   2   7     2640.61     2239.06    151.17 o
  18   2   7     1896.39     1736.65    141.08 o
  20   2   7      798.43      306.66    137.31 o
  22   2   7       76.79      -18.15     83.91 o
  24   2   7       33.82       71.49    144.94 o
  26   2   7      109.45       83.72    110.48 o
 -31   3   7        1.74       16.06    129.68 o
 -29   3   7       38.86       65.36     98.81 o
 -27   3   7      110.02      177.60    105.08 o
 -25   3   7     1412.75     1697.66    155.44 o
 -23   3   7     6324.03     6601.24    401.61 o
 -21   3   7     6173.41     6723.29    251.04 o
 -19   3   7     1047.00      865.28    126.62 o
 -17   3   7     3411.28     3723.96    176.17 o
 -15   3   7     5363.78     5372.75    165.03 o
 -13   3   7        5.23      -30.35     30.35 o
 -11   3   7    19345.69    19636.57    402.00 o
  -9   3   7    39891.26    44703.05    658.04 o
  -7   3   7    16912.25    15954.44    279.84 o
  -5   3   7    15166.69    16424.26    361.54 o
  -3   3   7     5798.38     7509.24    243.81 o
  -1   3   7       79.60      292.16     35.42 o
   1   3   7     9976.02    10367.37    214.73 o
   3   3   7      882.12     1556.24     75.34 o
   5   3   7    13618.92    13176.50   1088.38 o
   7   3   7     1705.31     2360.90    112.87 o
   9   3   7     9914.27     9838.97    245.05 o
  11   3   7     3220.54     3486.91    171.60 o
  13   3   7      690.11      720.16     75.36 o
  15   3   7     9102.40     8951.61    233.89 o
  17   3   7      624.78      663.19     83.03 o
  19   3   7     4361.95     4886.79    288.79 o
  21   3   7       10.36      -90.45     99.17 o
  23   3   7       22.40      -41.96     86.30 o
  25   3   7      889.12      769.31    150.74 o
  27   3   7      237.76      245.10    122.66 o
 -30   4   7        9.15       41.53     95.31 o
 -28   4   7     1228.57     1009.48    166.95 o
 -26   4   7      307.19      250.73     88.22 o
 -24   4   7     4098.34     4181.85    235.24 o
 -22   4   7     9666.09    10129.39    274.35 o
 -20   4   7     3429.92     3185.40    165.49 o
 -18   4   7      682.27      907.70     87.60 o
 -16   4   7       62.76       52.21     43.24 o
 -14   4   7     3839.87     3719.74    142.12 o
 -12   4   7     5025.91     4679.14    144.74 o
 -10   4   7       75.60      536.25     56.75 o
  -8   4   7    47469.59    48571.03    708.27 o
  -6   4   7    19411.95    23069.12    372.36 o
  -4   4   7     6718.63     5765.59    159.25 o
  -2   4   7     5192.24     4267.73    107.73 o
   0   4   7     3517.87     3609.90    282.69 o
   2   4   7   153132.31   163508.16   2446.84 o
   4   4   7    31438.15    34448.27    587.67 o
   6   4   7     1815.43      960.35     72.87 o
   8   4   7     6935.10     5513.14    276.40 o
  10   4   7       76.66       23.22     35.92 o
  12   4   7     1875.82     1776.11    108.51 o
  14   4   7     6663.44     7976.02    367.85 o
  16   4   7      467.34      675.12     97.91 o
  18   4   7       69.53      242.06     80.67 o
  20   4   7      450.74      623.10    106.92 o
  22   4   7     2367.04     2299.42    220.96 o
  24   4   7        4.16      129.49    107.48 o
  26   4   7        1.00       11.44    102.49 o
 -31   5   7     1761.11     1962.99    377.60 o
 -29   5   7      178.53      167.62     93.63 o
 -27   5   7     1434.49     1471.83    159.89 o
 -25   5   7     5592.39     6503.14    279.67 o
 -23   5   7     1627.93     1768.71    134.39 o
 -21   5   7     8768.35     8187.83    242.78 o
 -19   5   7     2544.91     2739.94    153.53 o
 -17   5   7        7.80      -41.99     43.34 o
 -15   5   7     6495.35     6237.41    186.76 o
 -13   5   7      264.35      381.20     56.43 o
 -11   5   7    11787.15    11422.28    246.20 o
  -9   5   7     6705.14     6201.27    161.71 o
  -7   5   7     2128.04     1807.00     86.34 o
  -5   5   7    35289.66    34640.38    522.90 o
  -3   5   7        0.35      -31.40     31.40 o
  -1   5   7    35989.36    36596.53    659.35 o
   1   5   7    14761.36    13328.20    308.72 o
   3   5   7      129.15      549.99     82.58 o
   5   5   7    50054.64    50055.37    731.46 o
   7   5   7     1398.70     1663.11    172.64 o
   9   5   7    11503.77    11122.58    298.33 o
  11   5   7     6130.28     6743.95    418.40 o
  13   5   7      470.27      619.37    103.50 o
  15   5   7      710.01      806.63    111.94 o
  17   5   7     2961.87     2453.16    172.39 o
  19   5   7      213.90      275.60    102.61 o
  21   5   7     1543.62     1594.31    305.13 o
  23   5   7     1288.07     1190.01    289.87 o
 -30   6   7      513.22      439.21    115.97 o
 -28   6   7     1421.52     1489.18    209.97 o
 -26   6   7        7.92      -15.58     60.44 o
 -24   6   7     3807.18     4124.98    210.81 o
 -22   6   7      524.04      918.15    192.38 o
 -20   6   7     1337.21     1222.63    117.32 o
 -18   6   7      840.72      822.12     93.35 o
 -16   6   7      859.65     1028.93    119.76 o
 -14   6   7     1621.87     1586.85    106.82 o
 -12   6   7     8570.44     9337.12    319.30 o
 -10   6   7      892.37      706.19     78.01 o
  -8   6   7    24249.11    22592.59    419.50 o
  -6   6   7    11439.99    11868.99    206.74 o
  -4   6   7     5014.76     4137.40    138.73 o
  -2   6   7    22422.78    21365.60    379.38 o
   0   6   7     7044.16     6801.06    179.24 o
   2   6   7     3212.69     1887.34    123.27 o
   4   6   7     2960.21     2598.30    147.96 o
   6   6   7     4173.08     3571.11    117.99 o
   8   6   7     7726.50     7398.00    212.32 o
  10   6   7       12.76       19.06     43.82 o
  12   6   7     3398.64     3465.36    197.48 o
  14   6   7      213.74      194.75     87.49 o
  16   6   7     5933.36     5209.81    300.12 o
  18   6   7     5761.08     5218.39    341.72 o
  20   6   7     1397.27     1006.55    266.99 o
  22   6   7      703.80      926.80    166.38 o
  24   6   7      163.01      127.50    109.85 o
 -29   7   7      342.43      238.48    130.78 o
 -27   7   7      267.33      361.84     91.94 o
 -25   7   7     6224.69     6532.44    271.96 o
 -23   7   7      281.13      148.55     73.27 o
 -21   7   7       12.16      -24.64     56.00 o
 -19   7   7      206.69       81.92     59.61 o
 -17   7   7     4344.94     4363.24    190.48 o
 -15   7   7       63.74       66.38     50.82 o
 -13   7   7     6176.37     6584.89    240.64 o
 -11   7   7     4348.38     3587.91    159.65 o
  -9   7   7      824.92     1173.10     82.63 o
  -7   7   7     4111.89     3785.50    171.82 o
  -5   7   7     5419.04     5523.73    164.45 o
  -3   7   7       18.88       87.45     41.22 o
  -1   7   7    15901.30    15738.44    314.87 o
   1   7   7     2953.07     2709.42    175.47 o
   3   7   7     4499.09     3950.66    250.11 o
   5   7   7     1246.21     1099.65    106.34 o
   7   7   7     1545.88     1119.87     98.17 o
   9   7   7      297.70      181.54     59.61 o
  11   7   7     9128.08     9416.87    371.05 o
  13   7   7      380.78      399.45    135.99 o
  15   7   7     2054.64     2417.11    717.06 o
  17   7   7      453.37      224.94    102.61 o
  19   7   7     4179.76     3687.64    587.38 o
  21   7   7      229.73      393.23    128.20 o
  23   7   7      339.86      449.37    142.47 o
 -28   8   7      458.78      884.86    120.31 o
 -26   8   7      818.41      862.84    136.53 o
 -24   8   7     7023.63     7587.38    320.40 o
 -22   8   7       37.99       89.07     91.00 o
 -20   8   7      664.51      751.18    131.02 o
 -18   8   7     5148.52     5285.68    204.67 o
 -16   8   7        7.29        8.05     52.98 o
 -14   8   7     4312.78     4677.40    197.09 o
 -12   8   7     6020.40     5725.77    179.08 o
 -10   8   7     2609.16     2757.86    178.37 o
  -8   8   7      709.36      583.39     71.95 o
  -6   8   7     1738.47     2188.08    123.10 o
  -4   8   7     4857.03     4716.03    228.51 o
  -2   8   7     2790.49     2449.23    131.38 o
   0   8   7      136.97       87.92     44.58 o
   2   8   7     3167.73     2840.64    139.22 o
   4   8   7        1.67       78.65     45.62 o
   6   8   7     9166.99     9289.42    361.14 o
   8   8   7     4936.74     4980.93    190.72 o
  10   8   7        9.80        3.70     92.49 o
  12   8   7     6195.50     6113.39    312.11 o
  14   8   7        2.98      -57.61     57.61 o
  16   8   7      120.13      207.64    109.69 o
  18   8   7     2330.06     2476.70    250.78 o
  20   8   7       38.29      -16.35     91.54 o
  22   8   7     1112.24     1251.19    208.95 o
 -27   9   7     2676.78     3090.86    223.51 o
 -25   9   7      849.40      780.15    151.52 o
 -23   9   7      170.13       76.18     86.95 o
 -21   9   7     2191.87     2569.93    205.40 o
 -19   9   7        6.65       -8.39     78.49 o
 -17   9   7      405.86      528.46    173.91 o
 -15   9   7     8939.61     8122.69    392.86 o
 -13   9   7      414.07      386.18     92.69 o
 -11   9   7     1218.27     1077.65    123.47 o
  -9   9   7     3942.22     3652.57    207.68 o
  -7   9   7     5434.89     6235.76    242.23 o
  -5   9   7     1000.34      828.60     89.15 o
  -3   9   7     1179.03     1223.34    102.97 o
  -1   9   7     1730.77     1812.16    109.95 o
   1   9   7    13216.25    12116.03    259.63 o
   3   9   7     1826.18     1988.79    114.86 o
   5   9   7     9762.77    10072.56    272.32 o
   7   9   7     6147.03     5802.13    208.89 o
   9   9   7     9299.45     9225.65    270.38 o
  11   9   7      806.33      719.92    115.35 o
  13   9   7      251.73       63.87     96.42 o
  15   9   7     2071.72     2307.86    200.66 o
  17   9   7       73.33       14.84     97.08 o
  19   9   7      137.39      180.92    122.66 o
  21   9   7     2690.41     2290.30    267.12 o
 -24  10   7     3548.81     3887.60    358.53 o
 -22  10   7        9.33      -80.67     80.67 o
 -20  10   7     1273.88     1439.52    328.51 o
 -18  10   7      441.95      492.63    109.12 o
 -16  10   7      280.54      437.06    103.12 o
 -14  10   7     4016.97     3662.69    228.86 o
 -12  10   7      278.13      424.93     97.44 o
 -10  10   7     1024.50     1184.64    134.56 o
  -8  10   7       87.66      176.09     65.84 o
  -6  10   7     1506.41     1832.43    137.47 o
  -4  10   7    10731.31    10452.10    245.78 o
  -2  10   7      518.24      335.34     79.36 o
   0  10   7    14725.59    14398.91    300.31 o
   2  10   7     3121.28     3218.10    150.46 o
   4  10   7      687.00      715.94     96.57 o
   6  10   7     1344.26     1400.98    122.17 o
   8  10   7     3219.63     3085.75    177.67 o
  10  10   7      755.15      939.60    132.37 o
  12  10   7     8459.72     8699.43    488.01 o
  14  10   7       26.41       12.48     78.29 o
  16  10   7      251.09      435.20    124.15 o
  18  10   7     1194.32      988.35    192.17 o
  20  10   7       12.79       77.81    205.96 o
 -23  11   7      187.95      158.01    202.15 o
 -21  11   7     3659.20     3870.78    353.03 o
 -19  11   7      383.94      526.89    153.66 o
 -17  11   7     1697.75     1540.87    286.06 o
 -15  11   7     6083.70     5638.47    395.77 o
 -13  11   7        6.13       38.41     79.63 o
 -11  11   7       96.98      -14.63     76.34 o
  -9  11   7       85.08       70.80    106.59 o
  -7  11   7      272.45      217.33     69.36 o
  -5  11   7     1511.86     1678.49    115.47 o
  -3  11   7     4620.09     5223.45    259.55 o
  -1  11   7     1180.11     1215.91    103.64 o
   1  11   7    10299.92    10568.38    294.73 o
   3  11   7    14002.42    13268.55    384.26 o
   5  11   7      874.26      680.76     95.86 o
   7  11   7     4936.57     4535.14    276.36 o
   9  11   7     1878.23     2110.06    185.68 o
  11  11   7     1550.00     1622.05    175.55 o
  13  11   7     1255.99     1379.41    170.50 o
  15  11   7     6025.82     5761.36    325.77 o
  17  11   7      438.24      339.88    115.44 o
 -20  12   7      304.13      255.48    151.96 o
 -18  12   7      118.10      423.29    350.90 o
 -16  12   7      593.08      325.56    149.88 o
 -14  12   7      905.96     1050.33    221.22 o
 -12  12   7     2020.29     2010.74    385.23 o
 -10  12   7       59.67      -25.62    106.80 o
  -8  12   7        5.38       -2.48    125.87 o
  -6  12   7        2.08      -29.67     95.35 o
  -4  12   7     3235.64     3766.16    175.67 o
  -2  12   7     1699.87     1808.02    129.71 o
   0  12   7     1282.42     1165.13    120.66 o
   2  12   7      786.56      960.78    112.87 o
   4  12   7      320.65      343.93     92.30 o
   6  12   7      356.82      328.91     89.49 o
   8  12   7     2036.49     1874.82    179.53 o
  10  12   7      940.01      934.76    139.71 o
  12  12   7      995.91      907.04    154.46 o
  14  12   7      515.05      851.94    147.83 o
  16  12   7        7.56      -27.85     89.06 o
 -19  13   7      243.91      243.30    160.19 o
 -17  13   7       60.88      432.48    158.51 o
 -15  13   7      675.48     1213.46    213.01 o
 -13  13   7       19.59     -108.25    112.89 o
 -11  13   7        4.29      -11.53    113.64 o
  -9  13   7      497.64      240.00    139.00 o
  -7  13   7        4.45       52.70    118.30 o
  -5  13   7        2.56      -76.09    105.08 o
  -3  13   7      433.33      387.59     94.00 o
  -1  13   7      175.51       94.82     93.63 o
   1  13   7        4.52       38.29     87.86 o
   3  13   7      723.06      762.22    172.47 o
   5  13   7      132.78      148.09    100.90 o
   7  13   7       46.84      -89.19    105.08 o
   9  13   7      236.96      313.34    107.27 o
  11  13   7        9.10      -83.56     83.56 o
  13  13   7      401.85      483.64    170.09 o
 -14  14   7      659.05      722.15    293.69 o
 -12  14   7      788.05      546.33    169.33 o
 -10  14   7        1.19       38.14    134.85 o
  -8  14   7      481.27       69.30    126.67 o
  -6  14   7       11.75       74.29    123.71 o
  -4  14   7     1252.43     1390.33    218.41 o
  -2  14   7        0.79       47.19    115.88 o
   0  14   7      203.53      207.49    103.02 o
   2  14   7       79.24      124.41     94.94 o
   4  14   7       27.06       40.80    115.13 o
   6  14   7        7.93      -62.00    100.19 o
   8  14   7      758.76      660.00    213.59 o
  10  14   7      410.21      644.31    184.63 o
  -9  15   7      541.80      632.92    181.26 o
  -7  15   7      266.06      289.74    153.66 o
  -5  15   7      134.11      325.12    171.64 o
  -3  15   7      320.78      556.86    266.99 o
  -1  15   7       23.82      -22.88    175.45 o
   1  15   7      819.39      902.21    156.02 o
   3  15   7       19.06       62.52    122.66 o
   5  15   7        6.81       14.30    129.68 o
 -32   0   8      429.79      335.64    183.08 o
 -30   0   8       13.03       83.91    137.31 o
 -28   0   8     5964.06     6384.86    472.95 o
 -26   0   8     1485.79      762.83    198.33 o
 -24   0   8     7659.09     8894.55    511.09 o
 -22   0   8     3346.51     3142.84    320.39 o
 -20   0   8     5529.97     4988.88    350.90 o
 -18   0   8     1050.59     1296.80    190.71 o
 -16   0   8     2280.03     2164.38    217.41 o
 -14   0   8     2587.30     2076.19    148.75 o
 -12   0   8     8505.83     7777.78    242.01 o
 -10   0   8    18034.39    16611.42    404.44 o
  -8   0   8     4347.00     3284.72    140.24 o
  -6   0   8    24030.21    30345.62    641.27 o
  -4   0   8   107732.19   105869.04   1984.79 o
  -2   0   8      530.84      360.96     61.86 o
   0   0   8     1549.51     1502.77    129.68 o
   2   0   8    13281.29    10076.94    366.16 o
   4   0   8    26026.25    27248.16    816.22 o
   6   0   8     2247.05     1609.56    160.19 o
  10   0   8     1333.04     1617.19    190.71 o
  12   0   8     4244.94     3547.14    259.36 o
  14   0   8     1844.41     2311.36    251.73 o
  16   0   8    25816.04    26912.51    968.79 o
  18   0   8      146.37       30.51    106.80 o
  20   0   8     7221.63     6705.24    442.44 o
  22   0   8     1625.38     1746.87    282.25 o
  24   0   8      534.67      358.53    167.82 o
  26   0   8       29.85     -122.05    122.05 o
 -31   1   8      175.71      232.22    115.88 o
 -29   1   8        1.94       82.06     99.68 o
 -27   1   8     7342.40     7695.38    358.67 o
 -25   1   8      912.55      897.43    145.34 o
 -23   1   8      434.38      568.20    113.27 o
 -21   1   8     3080.35     3072.33    225.78 o
 -19   1   8      143.14      119.46     54.41 o
 -17   1   8     4071.49     3729.99    158.08 o
 -15   1   8    18897.07    17523.39    311.24 o
 -13   1   8      382.23      589.55     53.41 o
 -11   1   8    13091.20    11537.07    221.44 o
  -9   1   8      774.83      729.71     62.76 o
  -7   1   8     7895.17     5875.94    133.09 o
  -5   1   8    31634.92    31550.40    467.20 o
  -3   1   8     1559.47     1229.47     75.83 o
  -1   1   8     1363.90      549.14     66.55 o
   1   1   8     1228.87     1616.89     85.15 o
   3   1   8     6536.16     5264.70    172.36 o
   5   1   8    23953.73    22232.52    495.90 o
   7   1   8     1697.65     2364.76    213.59 o
   9   1   8    10358.85     8855.65    431.00 o
  11   1   8     1754.57     1567.85    263.18 o
  13   1   8     2932.79     2697.72    190.97 o
  15   1   8    15710.98    14746.39    401.18 o
  17   1   8     2297.71     2711.17    174.44 o
  19   1   8     7477.48     7284.88    560.68 o
  21   1   8     3261.89     2397.61    218.41 o
  23   1   8      663.64      649.26    133.56 o
  25   1   8       54.97       99.36    102.61 o
 -32   2   8        0.38      -77.98    167.82 o
 -30   2   8     4689.27     4727.55    408.11 o
 -28   2   8     1120.82     1239.35    175.24 o
 -26   2   8     1562.25     1476.00    180.64 o
 -24   2   8     6687.40     6586.13    252.40 o
 -22   2   8      858.84      915.62    181.65 o
 -20   2   8      523.79      411.38     66.52 o
 -18   2   8      179.95      103.77     46.39 o
 -16   2   8     6791.50     6887.43    186.50 o
 -14   2   8    40704.63    41216.63    636.40 o
 -12   2   8    55206.84    60411.55    769.33 o
 -10   2   8    15190.35    16221.24    281.79 o
  -8   2   8    24608.55    24077.45    377.51 o
  -6   2   8    16474.84    19053.39    358.02 o
  -4   2   8   102485.29   108314.91   1648.23 o
  -2   2   8    12994.52    12407.64    256.15 o
   0   2   8      765.34     1553.93     74.72 o
   2   2   8    30253.54    29586.92    536.87 o
   4   2   8    11307.83    15143.45    308.94 o
   6   2   8    56964.42    55513.31    912.26 o
   8   2   8     4942.83     4590.97    232.66 o
  10   2   8     8587.52     8110.13    271.40 o
  12   2   8     6044.40     5042.28    297.50 o
  14   2   8     7426.47     7531.03    290.68 o
  16   2   8      108.51      185.23     68.90 o
  18   2   8     9665.35     9773.93    316.95 o
  20   2   8     2646.52     3114.64    244.32 o
  22   2   8     3461.60     3115.57    522.54 o
  24   2   8      600.11      527.27    133.56 o
  26   2   8      462.69      465.32    140.24 o
 -31   3   8      914.01      610.93    232.66 o
 -29   3   8      225.28       80.52     96.64 o
 -27   3   8      415.01      360.09    120.83 o
 -25   3   8      766.04      815.51    179.63 o
 -23   3   8     1043.45     1090.29    122.91 o
 -21   3   8    11140.60    11543.17    352.33 o
 -19   3   8     1397.45     1255.16    101.76 o
 -17   3   8     5536.09     4888.46    163.63 o
 -15   3   8    11613.66    11462.42    256.84 o
 -13   3   8    14424.08    16622.68    485.56 o
 -11   3   8     2147.89     1402.37     86.22 o
  -9   3   8    18751.45    22572.55    377.64 o
  -7   3   8    45383.29    47327.07   1011.96 o
  -5   3   8    34629.28    32270.02    552.56 o
  -3   3   8       48.82      145.58     33.01 o
  -1   3   8    12340.79    10567.22    230.63 o
   1   3   8     1642.61     1841.83     83.64 o
   3   3   8    69959.02    76057.93   1196.49 o
   5   3   8     2592.58     3250.19    717.06 o
   7   3   8     2868.06     2936.23    129.23 o
   9   3   8     6269.69     6265.44    191.22 o
  11   3   8       64.28       91.75     73.77 o
  13   3   8     1433.81     1998.29    135.81 o
  15   3   8     8489.16     8493.73    306.48 o
  17   3   8      450.48      427.91     76.92 o
  19   3   8     8543.41     8155.65    296.91 o
  21   3   8      701.03      629.13    128.11 o
  23   3   8      120.97      211.30    107.48 o
  25   3   8      394.07      258.39    126.67 o
 -30   4   8       49.71      -11.55     93.36 o
 -28   4   8      842.17      595.62    181.45 o
 -26   4   8        1.67      -20.99     70.68 o
 -24   4   8     6472.80     6272.08    254.76 o
 -22   4   8       32.44      -49.69     49.69 o
 -20   4   8      236.33      290.95     83.99 o
 -18   4   8     3402.02     3535.67    166.19 o
 -16   4   8     5575.30     5343.01    209.20 o
 -14   4   8      820.43      696.05     89.18 o
 -12   4   8     2688.71     2951.40    267.55 o
 -10   4   8       58.51       17.11     31.57 o
  -8   4   8    20556.91    27630.79    444.05 o
  -6   4   8    14752.48    15046.11    316.00 o
  -4   4   8    28038.61    30720.84    562.34 o
  -2   4   8      235.15      106.26     50.47 o
   0   4   8     5433.68     6002.93    224.87 o
   2   4   8     1660.71     2384.99     97.72 o
   4   4   8        5.69      131.91     66.00 o
   6   4   8    14250.04    14681.26    499.65 o
   8   4   8      739.99      702.44     74.03 o
  10   4   8       34.82       82.46     47.09 o
  12   4   8    10842.77    11121.03    290.65 o
  14   4   8     8251.95     8377.42    255.44 o
  16   4   8      677.84      460.00     73.65 o
  18   4   8      247.74       16.78     76.17 o
  20   4   8     1439.01     1309.30    263.18 o
  22   4   8      535.30      579.75    175.45 o
  24   4   8      619.26      991.67    236.48 o
 -31   5   8      212.39      317.34    134.53 o
 -29   5   8      324.80      340.42    106.76 o
 -27   5   8     1457.55     1976.86    271.23 o
 -25   5   8     2056.25     2092.14    176.67 o
 -23   5   8     2250.75     1881.07    137.19 o
 -21   5   8     2739.05     2433.96    218.01 o
 -19   5   8     5577.38     5630.04    259.85 o
 -17   5   8      131.89      119.10     53.91 o
 -15   5   8     1324.82     1182.03     96.01 o
 -13   5   8     1953.36     1785.54    138.73 o
 -11   5   8     4692.52     5719.96    190.48 o
  -9   5   8    20931.60    21996.64    382.39 o
  -7   5   8       37.16       36.37     31.11 o
  -5   5   8     4801.57     5964.87    302.79 o
  -3   5   8     1213.96     1025.41    114.42 o
  -1   5   8     2985.98     3595.58    184.69 o
   1   5   8     5225.46     5568.37    221.22 o
   3   5   8     1878.80     2176.41     89.48 o
   5   5   8     5392.20     6273.91    171.71 o
   7   5   8     2841.41     3282.77    133.23 o
   9   5   8     1963.55     1737.40    250.36 o
  11   5   8      477.44      613.48     78.35 o
  13   5   8      607.21      600.33     71.97 o
  15   5   8      167.20      149.54     90.98 o
  17   5   8     3177.25     2779.07    184.36 o
  19   5   8      509.05      351.08    113.64 o
  21   5   8       16.49       -5.38    102.98 o
  23   5   8      157.21      160.19    129.68 o
  25   5   8      153.10       -7.63    122.05 o
 -30   6   8        7.31      173.38    100.90 o
 -28   6   8       32.74        2.74     83.86 o
 -26   6   8      620.07      768.40    106.47 o
 -24   6   8      810.46      908.14    110.00 o
 -22   6   8     5183.61     5352.31    258.75 o
 -20   6   8      614.34      664.81     90.06 o
 -18   6   8     3247.31     2997.52    160.52 o
 -16   6   8     2263.52     2127.05    130.35 o
 -14   6   8      199.09      221.68     54.58 o
 -12   6   8      771.30      772.72     76.60 o
 -10   6   8      530.33      461.58     60.49 o
  -8   6   8     1000.17      832.47     68.03 o
  -6   6   8      181.72      287.16     40.74 o
  -4   6   8      745.91      601.17     77.72 o
  -2   6   8     1279.74     1112.30     98.56 o
   0   6   8     1387.13     1188.00    266.99 o
   2   6   8     4051.74     4180.25    521.41 o
   4   6   8      477.16      608.33     96.64 o
   6   6   8     2346.27     2970.41    274.62 o
   8   6   8     2308.19     2349.75    186.03 o
  10   6   8     4684.49     4789.26    391.66 o
  12   6   8       80.86       96.75     94.72 o
  14   6   8     3243.64     3459.74    261.67 o
  16   6   8       60.04       25.35     80.39 o
  18   6   8      266.01      154.47     93.11 o
  20   6   8        1.93      -49.71     80.39 o
  22   6   8      115.80      226.36    115.13 o
  24   6   8        3.21      -68.65    114.42 o
 -29   7   8        9.21       96.85     96.82 o
 -27   7   8     1604.91     1615.63    159.65 o
 -25   7   8      957.85      927.32    114.81 o
 -23   7   8     8200.42     7672.67    311.60 o
 -21   7   8     1715.02     1627.92    132.74 o
 -19   7   8      581.40      658.22    121.11 o
 -17   7   8      147.52      109.47     56.23 o
 -15   7   8       10.33        0.58     49.55 o
 -13   7   8       17.96       38.91     62.76 o
 -11   7   8     4636.18     4740.93    210.30 o
  -9   7   8      508.72      685.41     66.52 o
  -7   7   8     2993.19     3008.20    171.51 o
  -5   7   8       84.08       23.58     38.13 o
  -3   7   8      657.01     1001.48    134.33 o
  -1   7   8     2914.97     2734.94    134.08 o
   1   7   8      507.50      704.91     86.54 o
   3   7   8      497.73      489.90     75.16 o
   5   7   8      581.82      654.08     87.20 o
   7   7   8       54.43      155.98     59.18 o
   9   7   8      308.83      405.23     70.67 o
  11   7   8      211.41      290.81     78.59 o
  13   7   8     4611.39     3967.20    377.60 o
  15   7   8       66.51      -41.96     75.52 o
  17   7   8      113.36       65.88     87.90 o
  19   7   8      315.85      401.91    121.23 o
  21   7   8       45.40       94.81    109.85 o
  23   7   8      536.67      411.93    148.45 o
 -28   8   8      634.56      554.05    111.24 o
 -26   8   8       41.12      194.99    106.80 o
 -24   8   8      425.22      530.18     97.27 o
 -22   8   8      677.92      509.07     92.58 o
 -20   8   8      679.78      716.22     96.76 o
 -18   8   8      243.01      264.43     81.11 o
 -16   8   8       17.83      -46.19     46.19 o
 -14   8   8      124.31       31.86     69.71 o
 -12   8   8       80.45      127.25     70.68 o
 -10   8   8      101.69       -2.50     56.92 o
  -8   8   8     2323.04     2230.32    160.50 o
  -6   8   8       69.56      127.29     50.22 o
  -4   8   8      157.63      301.78     62.04 o
  -2   8   8        1.53       30.89     42.89 o
   0   8   8      147.47      165.69     59.40 o
   2   8   8       95.20       70.18     53.81 o
   4   8   8     4480.95     4866.30    213.53 o
   6   8   8     3917.20     4081.77    180.75 o
   8   8   8      500.96      379.31     76.59 o
  10   8   8       56.30      151.98     68.43 o
  12   8   8      962.24      896.94    148.45 o
  14   8   8     1145.42     1349.61    297.50 o
  16   8   8     1031.68     1187.49    278.43 o
  18   8   8      116.88      -81.14     85.98 o
  20   8   8       47.57       12.85    102.06 o
  22   8   8       22.81       37.40    125.87 o
 -27   9   8       15.86      106.24    105.12 o
 -25   9   8       61.12      177.88    170.24 o
 -23   9   8       33.88       14.96     84.10 o
 -21   9   8        1.82       21.12     81.16 o
 -19   9   8      636.38      730.13    123.05 o
 -17   9   8      159.96      101.02     80.20 o
 -15   9   8      707.19      517.13    107.90 o
 -13   9   8        5.78       33.52     70.69 o
 -11   9   8     6363.66     7140.67    272.69 o
  -9   9   8     2538.72     2726.09    187.03 o
  -7   9   8       21.51       -0.24     48.39 o
  -5   9   8    10161.65     9919.67    259.10 o
  -3   9   8      857.34     1024.28     95.93 o
  -1   9   8     3733.40     3436.99    226.95 o
   1   9   8     3628.85     4016.42    163.64 o
   3   9   8     1889.70     1763.37    128.24 o
   5   9   8       20.11        5.92     53.62 o
   7   9   8     1979.85     1666.57    132.48 o
   9   9   8       75.16       71.45     66.06 o
  11   9   8      826.12      607.06    155.38 o
  13   9   8      258.50      154.17     88.58 o
  15   9   8       25.93      -79.42     87.49 o
  17   9   8      390.30      351.83    125.59 o
  19   9   8        1.00       46.66    113.64 o
  21   9   8       58.15      101.50    125.59 o
 -24  10   8     1157.59      977.32    151.54 o
 -22  10   8       77.55        0.42     86.03 o
 -20  10   8     1454.91     1504.13    167.43 o
 -18  10   8       37.59      112.88    102.12 o
 -16  10   8       67.75       54.12     83.03 o
 -14  10   8    12785.49    11734.71    371.55 o
 -12  10   8     1011.83     1184.38    209.90 o
 -10  10   8     1470.68     1341.34    141.75 o
  -8  10   8     1918.32     1500.02    124.73 o
  -6  10   8      253.09      221.19     61.39 o
  -4  10   8     2183.37     1883.23    121.88 o
  -2  10   8      378.74      369.46     68.45 o
   0  10   8     9695.31     8983.56    231.58 o
   2  10   8      301.22      303.70     72.40 o
   4  10   8     9008.46     8710.27    261.94 o
   6  10   8     2709.67     2989.46    176.78 o
   8  10   8        8.05       11.97     56.96 o
  10  10   8     3596.15     3703.27    243.80 o
  12  10   8     4690.16     3884.75    255.63 o
  14  10   8      272.47      123.70     87.20 o
  16  10   8     2729.90     3029.24    295.05 o
  18  10   8      320.60      363.49    339.46 o
 -23  11   8        7.30       35.92    128.11 o
 -21  11   8      368.87      336.17    156.15 o
 -19  11   8      308.40      319.32    282.25 o
 -17  11   8     1742.38     1632.16    170.99 o
 -15  11   8       18.72      186.82     93.67 o
 -13  11   8     1839.68     1610.89    163.30 o
 -11  11   8     5090.12     5248.61    260.98 o
  -9  11   8      753.40      562.47    108.81 o
  -7  11   8       13.78       20.51     61.66 o
  -5  11   8       21.38       37.48     52.12 o
  -3  11   8      643.02      771.12     90.33 o
  -1  11   8     7427.86     7299.64    213.52 o
   1  11   8     7711.39     7943.18    253.54 o
   3  11   8       95.70       29.02     60.08 o
   5  11   8        2.99      -52.98     52.98 o
   7  11   8     4632.10     4298.66    220.46 o
   9  11   8     2506.14     2611.15    277.43 o
  11  11   8     4258.15     4239.83    272.69 o
  13  11   8     1254.09     1574.61    205.72 o
  15  11   8       25.85      -10.88     89.51 o
  17  11   8       93.22      240.58    139.00 o
 -20  12   8       92.14        0.83    148.75 o
 -18  12   8     1436.64     1441.57    228.82 o
 -16  12   8      130.98      114.42    134.53 o
 -14  12   8     2816.26     2738.16    499.65 o
 -12  12   8      269.82      287.15    150.74 o
 -10  12   8       37.75       23.28    105.08 o
  -8  12   8     1176.37     1148.73    158.96 o
  -6  12   8     1135.88     1275.18    126.23 o
  -4  12   8     1778.23     1796.21    127.42 o
  -2  12   8     1883.28     1641.86    125.26 o
   0  12   8       45.44       74.34     65.76 o
   2  12   8     3158.27     3596.52    204.40 o
   4  12   8      943.43     1093.08    149.74 o
   6  12   8     1522.36     1546.64    175.62 o
   8  12   8     1528.34     1474.71    163.81 o
  10  12   8     1354.38     1392.10    218.47 o
  12  12   8     2648.42     2600.09    224.47 o
  14  12   8        4.88      -33.16     89.11 o
 -17  13   8      320.26      420.27    171.64 o
 -15  13   8        4.70      130.90    134.53 o
 -13  13   8        7.98        3.81    118.67 o
 -11  13   8     1825.00     1784.93    236.60 o
  -9  13   8      136.22      100.02    198.33 o
  -7  13   8     1421.39     1522.37    225.03 o
  -5  13   8     1817.41     1814.46    232.37 o
  -3  13   8      279.65      378.11    114.34 o
  -1  13   8     2091.64     2554.55    237.12 o
   1  13   8       16.60       61.71     94.94 o
   3  13   8        4.98      -44.71    103.50 o
   5  13   8     1976.33     2113.59    169.75 o
   7  13   8      170.49      233.14     98.71 o
   9  13   8     3523.91     3532.89    300.50 o
  11  13   8       59.16      -62.73     84.52 o
  13  13   8      657.84      707.33    141.45 o
 -14  14   8       20.97      217.07    153.66 o
 -12  14   8      635.87      692.18    184.63 o
 -10  14   8        6.25      -16.69    164.01 o
  -8  14   8      268.61      471.43    161.55 o
  -6  14   8       44.59      163.53    129.12 o
  -4  14   8     1596.37     1617.19    231.19 o
  -2  14   8      771.09     1086.94    207.62 o
   0  14   8     1104.29     1187.28    202.22 o
   2  14   8      262.62      391.42    120.01 o
   4  14   8       26.30      175.45    175.45 o
   6  14   8      539.98      333.50    150.28 o
   8  14   8       32.96      -12.93    120.93 o
  -9  15   8      831.85      864.12    212.54 o
  -7  15   8     2611.41     3905.73    356.00 o
  -5  15   8     1781.93     1868.92    389.04 o
  -3  15   8      859.65      869.62    282.25 o
  -1  15   8      544.62      966.58    218.01 o
   1  15   8      457.35      538.09    151.86 o
   3  15   8      577.51      859.42    201.59 o
 -31   1   9      457.61      360.66    133.56 o
 -29   1   9        2.48      145.74    102.06 o
 -27   1   9      104.88       15.75     82.44 o
 -25   1   9      454.78      529.03    121.28 o
 -23   1   9     9076.91     8239.77    858.18 o
 -21   1   9       12.48       62.72     71.48 o
 -19   1   9      730.47      773.14     95.93 o
 -17   1   9      161.23      140.48     58.28 o
 -15   1   9      281.62      420.39     51.72 o
 -13   1   9      570.50      701.11     67.16 o
 -11   1   9    12327.15    13792.23    441.52 o
  -9   1   9       61.35       75.29     30.15 o
  -7   1   9     2332.34     2356.14     93.87 o
  -5   1   9    12596.56    11899.52    252.75 o
  -3   1   9     7127.33     6479.62    165.50 o
  -1   1   9      424.69      528.27     51.38 o
   1   1   9     4382.94     4125.29    234.12 o
   3   1   9     5855.86     7182.32    324.20 o
   5   1   9       35.13       41.96     37.76 o
   7   1   9       29.93        9.98     34.75 o
   9   1   9       39.58       76.28     68.65 o
  11   1   9     1647.85     1788.48    148.26 o
  13   1   9     4216.34     3875.16    274.62 o
  15   1   9      279.26      215.90     88.88 o
  17   1   9     6277.46     6397.60    350.90 o
  19   1   9       86.41       61.03     80.91 o
  21   1   9      197.46      175.85    190.71 o
  23   1   9       24.13       38.14     91.70 o
  25   1   9     1725.75     1549.49    575.93 o
 -32   2   9        0.41      -91.22     91.22 o
 -30   2   9      949.99     1070.69    174.75 o
 -28   2   9       96.34        7.63    114.42 o
 -26   2   9        3.11       91.54     86.30 o
 -24   2   9      794.49      681.98    109.40 o
 -22   2   9       29.19      -53.19     66.48 o
 -20   2   9     1324.32     1527.90    109.89 o
 -18   2   9     1974.77     2098.91    142.03 o
 -16   2   9      705.51      933.86     90.75 o
 -14   2   9     6173.59     6326.32    155.67 o
 -12   2   9     2480.19     2751.20    153.80 o
 -10   2   9    19241.73    19532.18    330.63 o
  -8   2   9     4134.98     4289.80    239.71 o
  -6   2   9     4070.56     4358.37    136.57 o
  -4   2   9    14238.21    14744.95    458.38 o
  -2   2   9     2326.01     2779.83    101.87 o
   0   2   9     1275.04     1514.30     79.94 o
   2   2   9    11803.88    16149.58    322.99 o
   4   2   9      624.78      984.80    199.75 o
   6   2   9     1881.82     1925.57    111.19 o
   8   2   9      129.79       38.14     61.03 o
  10   2   9      480.44      462.02     80.37 o
  12   2   9     1408.59     1526.55    142.26 o
  14   2   9     6383.67     6026.33    366.16 o
  16   2   9      362.59      849.30    160.19 o
  18   2   9     2859.56     2208.19    267.05 o
  20   2   9       36.56      -53.40     70.12 o
  22   2   9      841.33     1136.46    169.85 o
  24   2   9        8.88      -38.14    125.87 o
 -31   3   9       11.89        7.63    102.49 o
 -29   3   9        2.60      -24.85     99.17 o
 -27   3   9      615.37      706.88    121.66 o
 -25   3   9     4610.60     4722.55    254.42 o
 -23   3   9      540.92      556.15     98.56 o
 -21   3   9      326.87      349.89     72.51 o
 -19   3   9       47.34        8.43     47.98 o
 -17   3   9      135.94      154.10     53.19 o
 -15   3   9     1977.21     1980.86    114.14 o
 -13   3   9      128.95       65.17     42.94 o
 -11   3   9      221.82      302.99     68.87 o
  -9   3   9    48137.23    51996.48    868.10 o
  -7   3   9    18743.06    21734.84    616.26 o
  -5   3   9     7002.02     7479.32    295.82 o
  -3   3   9      257.17      615.04     56.31 o
  -1   3   9     1133.65     1945.31    240.96 o
   1   3   9    21399.08    22838.24    505.85 o
   3   3   9    41224.35    44355.86    898.41 o
   5   3   9     7357.31     7077.95    354.46 o
   7   3   9     6738.35     6505.06    190.54 o
   9   3   9      127.53       64.21     41.44 o
  11   3   9     1328.90     1299.27    107.47 o
  13   3   9     1100.32     1397.58    120.43 o
  15   3   9     5065.79     4829.38    181.28 o
  17   3   9     3322.26     4189.63    200.39 o
  19   3   9       47.73      145.78     95.31 o
  21   3   9      254.34      198.33    129.68 o
  23   3   9      605.17      564.49    183.08 o
  25   3   9        2.19      160.19    152.57 o
 -30   4   9      923.95     1060.27    175.24 o
 -28   4   9        1.20       63.23     77.87 o
 -26   4   9       98.10       57.00     75.77 o
 -24   4   9    14941.61    15820.84    430.89 o
 -22   4   9     1029.08      845.34     95.79 o
 -20   4   9     8201.23     8558.77    431.55 o
 -18   4   9       66.65       70.79     52.85 o
 -16   4   9      339.95      291.20     60.44 o
 -14   4   9     4838.66     4736.00    157.59 o
 -12   4   9     1469.22     1777.87    121.11 o
 -10   4   9     3395.33     3205.63    120.71 o
  -8   4   9       31.41       58.68     38.54 o
  -6   4   9    50857.82    57519.68    934.61 o
  -4   4   9       24.86      207.69     45.05 o
  -2   4   9    13646.85    12920.40    369.03 o
   0   4   9     8389.13     8863.45    202.24 o
   2   4   9     6859.93     4653.40    136.29 o
   4   4   9     7944.71     8406.29    209.30 o
   6   4   9    45478.71    47357.29    805.70 o
   8   4   9       33.57       59.45     40.02 o
  10   4   9      363.38      229.87     56.92 o
  12   4   9    17723.22    17905.92    405.06 o
  14   4   9     1969.76     1876.75    122.53 o
  16   4   9     9336.45     8830.64    248.97 o
  18   4   9      110.93       80.66     66.57 o
  20   4   9      700.43      525.52    104.48 o
  22   4   9     1118.43      991.67    236.48 o
  24   4   9      151.16      114.42    144.94 o
 -31   5   9      127.24      -53.80    100.79 o
 -29   5   9      165.75      171.34     94.59 o
 -27   5   9     9715.99     9294.51    334.30 o
 -25   5   9        2.31       96.27     81.58 o
 -23   5   9      527.84      490.35     84.78 o
 -21   5   9       75.70       61.68     56.75 o
 -19   5   9      474.37      368.23     84.78 o
 -17   5   9     8807.95     8570.38    235.71 o
 -15   5   9     2908.31     2770.03    143.13 o
 -13   5   9      856.95      746.78     75.71 o
 -11   5   9     1538.67     1168.62     90.29 o
  -9   5   9     3904.48     3776.52    128.83 o
  -7   5   9    16941.68    16117.92    298.91 o
  -5   5   9    10745.74    11260.23    245.69 o
  -3   5   9    25120.78    26729.21    470.31 o
  -1   5   9    13912.40    12908.22    595.00 o
   1   5   9      156.21      214.34     32.19 o
   3   5   9    24685.77    23218.32    555.08 o
   5   5   9    16056.66    14444.94    310.22 o
   7   5   9     2228.85     2258.64    180.64 o
   9   5   9    33967.53    36308.33    830.16 o
  11   5   9       28.94       88.55     48.05 o
  13   5   9        8.54      -14.97     42.54 o
  15   5   9     3470.27     4083.45    352.96 o
  17   5   9     4163.30     3700.32    575.93 o
  19   5   9     3810.76     3453.54    415.74 o
  21   5   9      207.00      379.03    126.45 o
  23   5   9     1280.69      999.30    236.48 o
 -30   6   9     2975.72     3150.49    404.55 o
 -28   6   9       75.03      -73.84     83.93 o
 -26   6   9      571.38      702.87    123.85 o
 -24   6   9       60.47       27.04     64.62 o
 -22   6   9     1183.85     1077.57    111.12 o
 -20   6   9     3825.23     3549.02    240.03 o
 -18   6   9      122.15      123.75     61.01 o
 -16   6   9      530.98      691.30     85.88 o
 -14   6   9     2146.32     2202.70    129.01 o
 -12   6   9     3443.58     3315.25    142.00 o
 -10   6   9     2944.50     2302.85    108.33 o
  -8   6   9     6134.92     5986.80    295.08 o
  -6   6   9     9306.34     9386.97    200.25 o
  -4   6   9      263.55      136.65     53.81 o
  -2   6   9     6589.64     7189.90    275.87 o
   0   6   9    10292.39     9564.90    598.82 o
   2   6   9     7949.52     7695.17    549.24 o
   4   6   9     9729.94    10754.61    360.31 o
   6   6   9    16060.80    15802.84   1190.01 o
   8   6   9     3507.15     3601.73    335.64 o
  10   6   9      324.22      276.09     83.48 o
  12   6   9     3802.38     3870.22    242.10 o
  14   6   9       91.09       53.64     82.44 o
  16   6   9     2695.02     3219.49    423.37 o
  18   6   9     1028.61     1208.23    236.48 o
  20   6   9      436.54      487.34    175.45 o
  22   6   9      464.91      549.80    144.44 o
 -29   7   9       47.45      101.25     97.46 o
 -27   7   9      903.88     1249.20    152.75 o
 -25   7   9       14.77      -59.87     63.76 o
 -23   7   9     3282.50     3678.21    199.52 o
 -21   7   9       10.75       83.65     64.37 o
 -19   7   9      370.44      339.55     73.37 o
 -17   7   9     1571.83     1782.72    139.17 o
 -15   7   9     1385.03     1198.47    112.31 o
 -13   7   9       39.41       36.59     44.74 o
 -11   7   9     4871.89     4452.66    164.51 o
  -9   7   9        0.37      -25.64     49.51 o
  -7   7   9     4055.32     3648.17    249.48 o
  -5   7   9     2235.16     2514.62    228.98 o
  -3   7   9     3572.70     3104.98    173.96 o
  -1   7   9     7407.52     6811.10    320.39 o
   1   7   9      272.70      182.23     71.48 o
   3   7   9    14730.65    13721.50    884.88 o
   5   7   9      993.21      959.40    270.80 o
   7   7   9     1654.38     1484.59    159.05 o
   9   7   9     5710.61     5759.65    241.30 o
  11   7   9     2377.11     1971.36    207.80 o
  13   7   9      605.60      693.08    139.93 o
  15   7   9     3675.84     3887.14    298.47 o
  17   7   9      132.74       97.90     93.11 o
  19   7   9     2836.52     2451.16    324.20 o
  21   7   9      819.15     1136.16    191.43 o
 -28   8   9      943.16      902.13    147.50 o
 -26   8   9      329.05      529.19    100.61 o
 -24   8   9     2821.93     2944.35    199.29 o
 -22   8   9      337.55      285.04     78.09 o
 -20   8   9     2851.68     3111.97    179.79 o
 -18   8   9      117.84       45.83     88.12 o
 -16   8   9     1368.57     1179.71    136.63 o
 -14   8   9      869.06     1206.59    133.47 o
 -12   8   9        3.81      154.21     73.83 o
 -10   8   9     8443.67     8888.14    350.32 o
  -8   8   9     3639.61     3431.61    273.03 o
  -6   8   9    13851.75    13728.06    588.61 o
  -4   8   9    12877.34    12161.18    354.61 o
  -2   8   9      883.38     1096.41     95.63 o
   0   8   9     1790.15     1763.86    137.93 o
   2   8   9     6408.08     6332.41    234.22 o
   4   8   9     1059.27     1076.50    133.27 o
   6   8   9    11794.52    11134.37    335.54 o
   8   8   9      845.02      807.80    111.73 o
  10   8   9     1569.51     1333.55    140.58 o
  12   8   9     1896.24     2358.89    230.90 o
  14   8   9        7.86      -40.60     82.44 o
  16   8   9     7684.08     8285.24    587.38 o
  18   8   9       79.62       87.18    109.85 o
  20   8   9     2180.99     2351.71    263.71 o
 -27   9   9       99.59      287.68    159.05 o
 -25   9   9     2546.84     2661.80    265.99 o
 -23   9   9      759.34     1242.31    160.88 o
 -21   9   9     5555.69     6229.39    307.31 o
 -19   9   9      927.71     1045.92    139.69 o
 -17   9   9     1710.42     2007.86    177.39 o
 -15   9   9      791.14      706.24    117.44 o
 -13   9   9     1544.23     1901.45    166.53 o
 -11   9   9      784.61      641.63    104.04 o
  -9   9   9     1305.16     1163.19    187.86 o
  -7   9   9     4908.68     5331.64    354.09 o
  -5   9   9      543.97      653.49     84.16 o
  -3   9   9      107.61      126.12     61.58 o
  -1   9   9    16713.80    16481.74    580.25 o
   1   9   9      634.01      410.98     86.08 o
   3   9   9       11.82      -46.99     54.56 o
   5   9   9       37.04       44.58     56.52 o
   7   9   9     2302.74     2326.18    157.53 o
   9   9   9       11.43      -21.77     55.59 o
  11   9   9     6837.23     6666.13    357.25 o
  13   9   9     3937.24     4817.94    338.68 o
  15   9   9     2654.00     3152.20    289.51 o
  17   9   9       39.19      -34.43     94.54 o
  19   9   9     1692.08     1916.55    392.86 o
 -24  10   9       10.07       30.63     96.25 o
 -22  10   9      686.74      558.84    138.91 o
 -20  10   9      822.34      874.47    193.04 o
 -18  10   9     4885.28     4892.62    364.31 o
 -16  10   9     5596.53     5322.87    270.09 o
 -14  10   9     1497.26     1440.66    155.73 o
 -12  10   9       78.56       77.40     75.76 o
 -10  10   9      889.55     1078.18    135.19 o
  -8  10   9      156.84       58.67     73.79 o
  -6  10   9       20.15      -40.18    111.21 o
  -4  10   9    36907.81    35350.45    629.00 o
  -2  10   9      417.24      321.37     73.69 o
   0  10   9       54.92       29.55     51.23 o
   2  10   9       15.30      174.93     69.69 o
   4  10   9      502.70      560.70     92.14 o
   6  10   9     2076.11     2268.70    180.91 o
   8  10   9     5592.84     5462.28    237.42 o
  10  10   9     1148.12     1540.79    194.21 o
  12  10   9     1148.39      891.92    169.33 o
  14  10   9      133.68       87.34    104.29 o
  16  10   9      790.56      912.97    177.02 o
  18  10   9      132.69      246.85    129.75 o
 -23  11   9      136.46      -25.60    213.59 o
 -21  11   9     1566.39     1496.19    396.67 o
 -19  11   9       13.14       27.19    105.30 o
 -17  11   9     1506.81     1239.48    156.02 o
 -15  11   9       15.61       70.84     84.04 o
 -13  11   9     1288.73     1218.06    147.05 o
 -11  11   9    11551.81    10599.49    354.63 o
  -9  11   9      232.21      190.66     86.21 o
  -7  11   9     5284.39     5870.94    280.77 o
  -5  11   9     5132.41     5144.49    192.60 o
  -3  11   9      616.96      660.74     92.52 o
  -1  11   9      605.24      627.00     85.78 o
   1  11   9        3.31      -17.92     57.18 o
   3  11   9     4903.49     4983.32    235.36 o
   5  11   9      430.19      654.78    102.99 o
   7  11   9     1055.75     1033.79    170.66 o
   9  11   9      689.09      609.74    118.95 o
  11  11   9      395.68      178.44    149.94 o
  13  11   9     2674.98     3123.28    296.43 o
  15  11   9       33.21       19.51    183.08 o
  17  11   9     1611.93     1964.72    251.10 o
 -20  12   9       58.47      134.56    134.53 o
 -18  12   9       64.22       49.58    134.85 o
 -16  12   9      326.06      381.41    156.43 o
 -14  12   9     2866.05     2619.15    282.22 o
 -12  12   9      240.41      294.36    183.08 o
 -10  12   9       11.79       70.30    118.28 o
  -8  12   9       43.73      142.16     83.11 o
  -6  12   9      850.83      616.24    102.91 o
  -4  12   9     3551.68     3827.89    288.47 o
  -2  12   9        6.97      -31.73     58.62 o
   0  12   9     1368.30      975.84    124.42 o
   2  12   9      462.50      452.71     95.15 o
   4  12   9      386.13      502.58     96.31 o
   6  12   9      223.99      309.91     89.34 o
   8  12   9      148.27       58.26     79.27 o
  10  12   9     1329.02     1164.42    157.17 o
  12  12   9       70.64      -14.86     85.15 o
  14  12   9        9.51      -88.49    106.27 o
 -17  13   9      556.08      497.05    169.85 o
 -15  13   9      161.48       45.45    128.11 o
 -13  13   9       86.74       59.37    123.71 o
 -11  13   9       28.35        7.63    118.67 o
  -9  13   9      182.20      251.73    140.24 o
  -7  13   9      764.85     1002.80    194.18 o
  -5  13   9      831.63     1206.63    163.69 o
  -3  13   9      348.93      239.16    106.92 o
  -1  13   9      394.08      375.11     95.20 o
   1  13   9      218.61      294.46    101.07 o
   3  13   9        8.28      -67.49     67.49 o
   5  13   9     1403.14     1335.23    142.64 o
   7  13   9      161.70      216.44    241.60 o
   9  13   9       18.57      -61.03    113.27 o
  11  13   9       90.63       94.04     94.94 o
 -14  14   9       89.60       88.02    139.00 o
 -12  14   9      687.94      679.02    191.43 o
 -10  14   9        8.83      -71.90    126.67 o
  -8  14   9       29.07      184.42    136.83 o
  -6  14   9      110.06      250.27    205.96 o
  -4  14   9      663.02      434.81    244.10 o
  -2  14   9      333.91      504.09    163.92 o
   0  14   9      398.73      357.37    154.35 o
   2  14   9       31.80      -12.32    104.98 o
   4  14   9       72.79       22.04    144.94 o
   6  14   9      287.65      358.53    167.82 o
   8  14   9      340.97      499.94    174.75 o
  -7  15   9       30.76      114.42    140.24 o
  -5  15   9      801.95      701.80    274.62 o
  -3  15   9      211.26      526.35    259.36 o
  -1  15   9      109.02       56.79    145.34 o
   1  15   9       51.40       99.36    116.37 o
 -32   0  10     2627.13     2082.52    335.64 o
 -30   0  10      105.56       83.91    160.19 o
 -28   0  10      238.48      419.55    175.45 o
 -26   0  10     1230.40     1067.96    228.85 o
 -24   0  10     4471.02     4615.10    411.93 o
 -22   0  10        4.20       30.51    106.80 o
 -20   0  10      175.78      167.82    114.42 o
 -18   0  10       33.29      144.94     99.17 o
 -16   0  10     1381.86     1643.62    135.57 o
 -14   0  10    21369.85    19557.08    490.50 o
 -12   0  10     2753.42     3161.25    153.66 o
 -10   0  10    43725.95    40541.01    854.63 o
  -8   0  10    22307.39    24633.09    560.66 o
  -6   0  10     2955.50     2621.96    175.45 o
  -4   0  10    12210.22    11073.45    495.84 o
  -2   0  10     3482.70     3329.05    146.50 o
   0   0  10     3015.95     2509.70    160.19 o
   2   0  10    59010.76    59691.16   1632.45 o
   4   0  10    23729.99    24593.52    778.08 o
   6   0  10     7621.74     7895.25    358.53 o
   8   0  10      611.74      526.35    106.80 o
  10   0  10    14004.78    14631.01    579.75 o
  12   0  10     1734.42     1769.76    221.22 o
  16   0  10    22957.37    25768.27    961.16 o
  18   0  10      813.84      823.85    198.33 o
  20   0  10     2372.88     3188.61    366.16 o
  22   0  10     1721.07     2448.67    335.64 o
  24   0  10      557.13      480.58    190.71 o
 -31   1  10        1.33      152.57    110.48 o
 -29   1  10       36.05      -48.08     88.88 o
 -27   1  10       46.97      235.47    118.24 o
 -25   1  10      291.10      345.03    104.25 o
 -23   1  10      487.76      532.21    205.96 o
 -21   1  10      158.56       83.91    106.80 o
 -19   1  10      451.55      409.72     74.03 o
 -17   1  10     6457.70     6289.13    281.48 o
 -15   1  10      144.13      252.32     46.30 o
 -13   1  10     9758.00     9214.95    203.48 o
 -11   1  10     8008.22     6626.88    161.72 o
  -9   1  10    14311.57    12104.71    234.17 o
  -7   1  10    12910.33    10182.60    205.49 o
  -5   1  10    21742.12    23496.69    432.94 o
  -3   1  10     2499.71     4347.67    138.55 o
  -1   1  10    16853.75    15058.42    305.66 o
   1   1  10     2296.82     2959.08    116.85 o
   3   1  10     7302.36     5368.15    488.21 o
   5   1  10        4.45      165.13     45.61 o
   7   1  10      443.60      616.13    125.87 o
   9   1  10     1331.28      854.85     99.68 o
  11   1  10      220.25      202.31     60.46 o
  13   1  10     8555.05     8549.79    318.11 o
  15   1  10      796.68      984.05    183.08 o
  17   1  10     9835.99     9924.37    518.72 o
  19   1  10     5518.21     5654.96    291.13 o
  21   1  10      134.17      266.81    111.74 o
  23   1  10     1597.41     1778.43    263.18 o
  25   1  10     1470.02     1491.54    204.76 o
 -32   2  10        3.21       26.41    104.25 o
 -30   2  10     2629.47     2690.91    266.64 o
 -28   2  10     1577.50     1655.11    199.36 o
 -26   2  10       37.39       -3.81     80.91 o
 -24   2  10      110.19       75.77     80.37 o
 -22   2  10    13322.35    12827.21    446.25 o
 -20   2  10       65.47       61.03     70.12 o
 -18   2  10      777.17      843.41     97.14 o
 -16   2  10      698.40      520.07     76.80 o
 -14   2  10     5678.67     4949.41    140.08 o
 -12   2  10      190.54      145.33     38.23 o
 -10   2  10    29141.44    27820.24    444.45 o
  -8   2  10      273.49      528.00     69.37 o
  -6   2  10    35429.54    36904.51    780.82 o
  -4   2  10    18617.25    16611.90    331.87 o
  -2   2  10     8932.07    10039.64    229.34 o
   0   2  10      325.66      136.46     35.55 o
   2   2  10    11776.72    15501.34    319.61 o
   4   2  10     3233.49     3401.31    128.78 o
   6   2  10    24847.06    23862.78    467.15 o
   8   2  10     2914.09     2427.24    154.28 o
  10   2  10      136.08      182.75    106.80 o
  12   2  10      245.83      167.21     67.26 o
  14   2  10    19314.65    20590.85    563.50 o
  16   2  10      368.14      540.78     92.28 o
  18   2  10       98.34       81.54    133.49 o
  20   2  10      948.62     1365.46    244.10 o
  22   2  10     1266.49     1304.43    244.10 o
  24   2  10      734.99      381.41    183.08 o
 -31   3  10      159.17      182.53    125.87 o
 -29   3  10        8.90       76.69     99.68 o
 -27   3  10     5619.35     6721.05    434.81 o
 -25   3  10     2780.56     3323.60    215.54 o
 -23   3  10      509.11      604.69    104.97 o
 -21   3  10      104.99      130.05     89.18 o
 -19   3  10     6597.31     6225.66    198.77 o
 -17   3  10     8893.49     8797.71    232.65 o
 -15   3  10     6885.84     7563.60    281.43 o
 -13   3  10     5314.56     4394.00    128.59 o
 -11   3  10    38023.59    37655.26    574.01 o
  -9   3  10    16314.69    16615.87    349.91 o
  -7   3  10    10805.90     9042.60    224.20 o
  -5   3  10    15829.71    16169.95    327.24 o
  -3   3  10    17220.07    18445.54    357.47 o
  -1   3  10    17376.30    17680.05    347.38 o
   1   3  10      420.97      464.96     53.67 o
   3   3  10    19439.61    19528.64    386.65 o
   5   3  10     3734.63     3707.69    138.33 o
   7   3  10     3268.83     2709.67    130.49 o
   9   3  10     2990.23     3059.11    203.22 o
  11   3  10     1264.97     1306.58    112.14 o
  13   3  10    11780.68    11372.58    311.36 o
  15   3  10     2580.84     2443.43    173.97 o
  17   3  10      187.86      209.17     65.56 o
  19   3  10     3740.43     3404.34    212.30 o
  21   3  10      218.57      196.00    110.61 o
  23   3  10      259.24      214.32    112.89 o
 -30   4  10      612.77      580.13    140.24 o
 -28   4  10      490.17      615.91    116.76 o
 -26   4  10     2005.08     2371.92    199.47 o
 -24   4  10      163.32      280.56     86.95 o
 -22   4  10     6183.43     6403.58    256.64 o
 -20   4  10    16108.60    17353.34    474.55 o
 -18   4  10      198.54      101.63     55.68 o
 -16   4  10      130.82      147.23     54.52 o
 -14   4  10     9843.49     9519.82    234.74 o
 -12   4  10    26247.79    30344.32    461.42 o
 -10   4  10    23975.66    24409.13    475.17 o
  -8   4  10    44324.45    47821.70    813.08 o
  -6   4  10     1441.44     1466.34     94.13 o
  -4   4  10     1090.49     1365.68     98.94 o
  -2   4  10     1969.44     1783.35    138.84 o
   0   4  10     9459.08     8596.76    203.29 o
   2   4  10      525.93      866.23     68.31 o
   4   4  10      980.23      840.38    108.18 o
   6   4  10     3227.04     3591.04    150.59 o
   8   4  10      879.91     1125.94     95.19 o
  10   4  10      318.06      278.43     80.91 o
  12   4  10      180.24      130.08     58.25 o
  14   4  10      938.63      879.94     92.79 o
  16   4  10    12241.21    11327.32    292.31 o
  18   4  10       15.09       39.42     68.02 o
  20   4  10     1173.20     1208.13    174.75 o
  22   4  10      674.42       99.17    152.57 o
  24   4  10      426.88      266.99    167.82 o
 -31   5  10      127.81      149.02    194.52 o
 -29   5  10       46.99      119.51     91.82 o
 -27   5  10      610.84      691.07    124.01 o
 -25   5  10     2828.47     2821.55    201.90 o
 -23   5  10      831.28      964.21    106.20 o
 -21   5  10     2217.62     1901.12    199.77 o
 -19   5  10      709.68      681.79     86.22 o
 -17   5  10     3603.78     3535.31    170.10 o
 -15   5  10     1355.34     1452.02    105.70 o
 -13   5  10      816.54      696.39     73.48 o
 -11   5  10     2718.22     2962.77    129.65 o
  -9   5  10     3026.98     3484.24    164.62 o
  -7   5  10     4993.14     5765.45    284.44 o
  -5   5  10     5341.38     5885.13    162.32 o
  -3   5  10     6359.42     6000.77    155.06 o
  -1   5  10     4801.80     4813.12    133.29 o
   1   5  10      197.61      257.69     39.06 o
   3   5  10      301.18      263.10     51.23 o
   5   5  10    18196.32    19748.69   1239.59 o
   7   5  10        3.61       38.14     59.33 o
   9   5  10     1390.51     1423.35    153.66 o
  11   5  10     1192.44     1394.85    158.51 o
  13   5  10     3326.76     2707.26    184.65 o
  15   5  10    10176.50    10262.47    333.66 o
  17   5  10       66.94       11.79    110.61 o
  19   5  10     1608.64     1034.30    293.69 o
  21   5  10      319.32       77.49     98.71 o
  23   5  10       36.14      -15.26    122.05 o
 -30   6  10     1145.00      963.33    148.72 o
 -28   6  10       36.21      -76.39     76.39 o
 -26   6  10     1045.69      893.25    156.60 o
 -24   6  10       11.11       13.45     62.49 o
 -22   6  10      605.19      795.81    132.13 o
 -20   6  10     1064.53     1321.58    155.25 o
 -18   6  10       84.98       28.34     51.89 o
 -16   6  10      352.98      341.58     68.32 o
 -14   6  10     1592.98     1644.16    112.25 o
 -12   6  10      446.83      399.33     73.77 o
 -10   6  10       47.42      110.52     43.73 o
  -8   6  10     4061.68     4416.98    161.85 o
  -6   6  10      696.62      685.58     89.06 o
  -4   6  10       17.63       -3.61     49.35 o
  -2   6  10      300.35      428.74     87.49 o
   0   6  10      455.74      371.20    110.61 o
   2   6  10      146.12      212.23     74.94 o
   4   6  10      154.00       27.20    102.98 o
   6   6  10       18.77       26.70     56.45 o
   8   6  10      937.79      915.84    129.12 o
  10   6  10      506.56      581.19    115.13 o
  12   6  10     1380.43     1206.59    151.34 o
  14   6  10      705.77      931.64    121.68 o
  16   6  10        4.11       30.51     76.17 o
  18   6  10     1780.05     1767.94    217.21 o
  20   6  10       28.34      -28.05    118.24 o
  22   6  10      382.32      215.46    132.07 o
 -29   7  10      190.44       89.52     97.35 o
 -27   7  10      634.01      523.78    116.93 o
 -25   7  10       87.07       59.47     70.81 o
 -23   7  10       59.86       96.37     69.56 o
 -21   7  10      222.04      311.44     74.53 o
 -19   7  10      112.54       40.37     59.58 o
 -17   7  10     1140.17     1241.94    110.00 o
 -15   7  10      133.48      310.14     66.71 o
 -13   7  10     3602.69     3170.34    197.80 o
 -11   7  10      371.56      274.09     77.20 o
  -9   7  10      226.25      128.64     67.13 o
  -7   7  10     1078.00     1089.25    115.31 o
  -5   7  10     8221.27     7841.92    254.64 o
  -3   7  10     3331.92     3347.58    226.92 o
  -1   7  10      965.23     1030.05    228.85 o
   1   7  10       50.59       47.53     64.69 o
   3   7  10      120.45      192.23     87.73 o
   5   7  10       10.41       88.43    129.68 o
   7   7  10      298.50      220.29    106.80 o
   9   7  10     4911.10     4514.90    266.64 o
  11   7  10      272.24      177.76     73.23 o
  13   7  10     1700.93     1407.78    179.62 o
  15   7  10      105.67       10.01     85.80 o
  17   7  10       27.67       11.89     89.81 o
  19   7  10       77.25       59.88    106.27 o
  21   7  10     1520.21     1590.54    377.60 o
 -28   8  10      491.65      628.85    168.60 o
 -26   8  10      138.38       30.84     90.15 o
 -24   8  10      362.57      348.57    139.70 o
 -22   8  10        0.23       34.18     81.25 o
 -20   8  10     2593.92     2170.96    188.07 o
 -18   8  10     2588.80     1748.62    165.98 o
 -16   8  10     1562.12     1356.92    149.02 o
 -14   8  10      329.38      363.22    100.53 o
 -12   8  10       72.93       32.57     66.97 o
 -10   8  10        0.44        1.54     63.86 o
  -8   8  10     1057.16      888.07    162.57 o
  -6   8  10     1174.57     1244.63    126.06 o
  -4   8  10     1474.94     1262.69    122.87 o
  -2   8  10       52.72       50.13    122.05 o
   0   8  10     6316.61     6173.92    282.08 o
   2   8  10     1143.03     1182.64    144.44 o
   4   8  10     1923.44     2230.36    396.67 o
   6   8  10     2871.72     2557.61    240.29 o
   8   8  10      128.65      204.70    112.98 o
  10   8  10        1.49      -14.17     59.71 o
  12   8  10       23.22       -3.81     80.91 o
  14   8  10     1129.00      868.64    209.78 o
  16   8  10     1686.71     1792.51    223.48 o
  18   8  10       10.84      175.11    110.85 o
  20   8  10       79.27      -19.45    106.27 o
 -27   9  10       79.45      -25.94     93.89 o
 -25   9  10      547.01      699.74    136.39 o
 -23   9  10     1632.50     1681.66    183.82 o
 -21   9  10      274.79      344.24    101.24 o
 -19   9  10      387.48      101.40     88.49 o
 -17   9  10      277.89      279.90     95.08 o
 -15   9  10     1402.24      914.76    130.03 o
 -13   9  10      198.49      396.95     99.03 o
 -11   9  10     1560.39     1735.14    171.78 o
  -9   9  10      301.15      292.24     84.04 o
  -7   9  10     1490.36     1334.84    199.60 o
  -5   9  10      653.48      564.69     99.57 o
  -3   9  10     4226.53     3685.93    210.57 o
  -1   9  10      668.86      552.80    156.38 o
   1   9  10     1211.91     1085.04    259.36 o
   3   9  10        5.32      -14.98     74.94 o
   5   9  10      599.11      547.62    111.86 o
   7   9  10     1483.77     1777.44    174.42 o
   9   9  10        0.61      -24.18     63.36 o
  11   9  10       17.89      -39.94    148.75 o
  13   9  10        1.37      -49.58     81.84 o
  15   9  10      205.88      181.81    107.24 o
  17   9  10      473.99      567.65    155.31 o
  19   9  10        0.91     -104.29    104.29 o
 -24  10  10        3.67       20.74     95.08 o
 -22  10  10      433.48      467.74    123.30 o
 -20  10  10       67.07       68.53     92.05 o
 -18  10  10        0.00      -75.03     80.66 o
 -16  10  10       99.96      105.34    118.32 o
 -14  10  10        1.25       58.39     79.73 o
 -12  10  10       10.46       93.43     83.05 o
 -10  10  10     5270.45     5070.42    252.52 o
  -8  10  10        5.48      -67.14     67.14 o
  -6  10  10     1734.61     1651.99    155.73 o
  -4  10  10    18514.66    18802.83    473.77 o
  -2  10  10      129.68      106.00     83.68 o
   0  10  10     4506.97     4637.62    232.02 o
   2  10  10     7843.56     7952.06    254.63 o
   4  10  10      791.20      579.08     93.74 o
   6  10  10       29.48       63.03     72.22 o
   8  10  10     2188.95     1923.62    178.29 o
  10  10  10     4492.33     4419.71    369.97 o
  12  10  10      497.66      562.74    259.36 o
  14  10  10       11.16      -25.64     96.64 o
  16  10  10      372.04      872.60    270.80 o
  18  10  10      177.34      134.26    133.49 o
 -23  11  10     3155.46     3992.62    372.07 o
 -21  11  10        0.41       -4.90     98.56 o
 -19  11  10       31.63        9.67     82.23 o
 -17  11  10      150.20       79.19     95.38 o
 -15  11  10       17.06       76.28     86.88 o
 -13  11  10      199.76      395.45    118.95 o
 -11  11  10       20.21       82.30     79.63 o
  -9  11  10      686.01      633.77    140.39 o
  -7  11  10      377.57      376.68    100.90 o
  -5  11  10      309.70      317.47     78.17 o
  -3  11  10      151.40       98.96     61.95 o
  -1  11  10      585.50      635.56    116.71 o
   1  11  10     2735.97     3014.39    185.75 o
   3  11  10     3034.24     2998.91    198.19 o
   5  11  10     1315.81     1311.61    134.95 o
   7  11  10      655.18      655.25    103.85 o
   9  11  10     1754.24     1471.27    671.29 o
  11  11  10      192.56      108.32    106.27 o
  13  11  10      877.85      967.29    180.16 o
  15  11  10      785.78      654.53    166.17 o
 -20  12  10     1258.35      862.79    366.16 o
 -18  12  10       33.14       14.24    120.56 o
 -16  12  10      591.79      845.90    188.56 o
 -14  12  10        6.13      -31.18     84.10 o
 -12  12  10       63.80       39.24    151.29 o
 -10  12  10      178.42       57.03     90.10 o
  -8  12  10      319.02      467.61    131.79 o
  -6  12  10        7.23      -35.74     66.84 o
  -4  12  10     2849.23     3166.00    314.90 o
  -2  12  10      503.14      528.42     88.84 o
   0  12  10     2704.49     3168.77    259.62 o
   2  12  10     1017.65     1067.98    124.16 o
   4  12  10      224.35      237.67     83.93 o
   6  12  10      167.94        2.57     75.01 o
   8  12  10       53.79       66.62     89.98 o
  10  12  10      556.11      713.44    166.79 o
  12  12  10     2265.05     2298.59    263.50 o
 -17  13  10      655.12      708.16    193.96 o
 -15  13  10      158.00      273.26    150.74 o
 -13  13  10     2327.56     1999.29    297.50 o
 -11  13  10      164.25      218.77    141.04 o
  -9  13  10      598.78      305.82    146.50 o
  -7  13  10     3389.08     3427.98    366.16 o
  -5  13  10      178.59      287.11     92.50 o
  -3  13  10      617.64      786.69    132.81 o
  -1  13  10     5082.32     5293.08    256.88 o
   1  13  10      805.70      826.62    139.83 o
   3  13  10     2863.13     2797.07    196.98 o
   5  13  10     1432.78     1627.70    155.37 o
   7  13  10        2.45       80.39     95.74 o
   9  13  10     2757.93     2633.48    446.25 o
 -14  14  10      950.34     1167.00    224.82 o
 -12  14  10      224.83       -6.65    164.01 o
 -10  14  10      883.94     1470.29    553.05 o
  -8  14  10      459.89      546.27    180.16 o
  -6  14  10      901.19      814.83    316.57 o
  -4  14  10       43.60     -144.94    175.45 o
  -2  14  10      186.74       81.37    324.20 o
   0  14  10     1367.68     1408.68    310.45 o
   2  14  10      114.26      322.63    121.64 o
   4  14  10     1319.15     1567.88    196.59 o
   6  14  10      833.28      541.72    180.64 o
  -5  15  10       89.44      228.85    213.59 o
  -3  15  10     1151.26     1357.83    350.90 o
 -31   1  11        4.96       28.95    105.08 o
 -29   1  11      153.74      194.06    110.48 o
 -27   1  11      416.61      569.21    259.36 o
 -25   1  11     1815.37     2028.17    204.76 o
 -23   1  11     1605.55     1987.14    305.13 o
 -21   1  11        0.08       -1.41     72.67 o
 -19   1  11        1.62      -16.25     61.86 o
 -17   1  11      138.22      100.44     70.42 o
 -15   1  11      311.01      266.65     49.52 o
 -13   1  11     6845.85     7455.46    183.14 o
 -11   1  11     7011.93     7792.56    184.65 o
  -9   1  11     1620.11     1870.26     95.03 o
  -7   1  11     9471.71     9349.21    198.95 o
  -5   1  11     1219.78     1128.24     71.86 o
  -3   1  11     2821.40     3273.22    169.18 o
  -1   1  11     1615.59     1972.02    106.37 o
   1   1  11      284.00      537.65     62.60 o
   3   1  11      237.92      325.59     61.86 o
   5   1  11     2915.20     3073.83    151.03 o
   7   1  11     2215.61     2114.23    150.74 o
   9   1  11      280.41      199.92     64.06 o
  11   1  11     3414.21     3796.02    207.07 o
  13   1  11    25434.61    25650.68    649.83 o
  15   1  11      760.48      823.85    183.08 o
  17   1  11      400.43      205.96    129.68 o
  19   1  11      805.69      862.24    142.86 o
  21   1  11      209.55      149.08     93.36 o
  23   1  11      172.59      133.20    104.25 o
 -32   2  11       51.12       72.47    107.88 o
 -30   2  11      400.25      384.46    152.57 o
 -28   2  11      362.19      494.33    137.31 o
 -26   2  11     8999.84     8501.66    374.62 o
 -24   2  11    11928.39    11970.55    728.50 o
 -22   2  11     2502.24     2689.10    369.97 o
 -20   2  11       16.61       48.31     61.66 o
 -18   2  11      530.82      486.47     79.03 o
 -16   2  11       23.57       22.38     48.05 o
 -14   2  11     6860.21     7009.54    176.04 o
 -12   2  11    31866.23    36017.29    559.67 o
 -10   2  11     9757.63    11729.93    236.57 o
  -8   2  11     7015.55     6813.65    164.80 o
  -6   2  11     3349.76     3854.16    137.09 o
  -4   2  11      743.42     1062.19     79.27 o
  -2   2  11     9509.07    10091.91    236.27 o
   0   2  11    66323.30    75056.41   1199.33 o
   2   2  11     7666.22     7485.34    351.08 o
   4   2  11     2675.65     2758.56    128.81 o
   6   2  11     7294.40     8435.65    234.44 o
   8   2  11       30.48       32.02     39.47 o
  10   2  11      840.54     1085.22    121.28 o
  12   2  11    21571.43    20425.29    544.07 o
  14   2  11     5029.54     5110.94    366.16 o
  16   2  11     1767.67     1946.63    187.87 o
  18   2  11      562.30      280.18     98.81 o
  20   2  11      196.19      189.88     99.68 o
  22   2  11      824.16      909.71    236.48 o
  24   2  11        0.30      -25.50     94.28 o
 -31   3  11      530.98      372.07    132.07 o
 -29   3  11      195.35      142.89    109.69 o
 -27   3  11     2386.22     2514.05    503.47 o
 -25   3  11     3979.90     4057.16    347.09 o
 -23   3  11     3451.87     3576.34    255.83 o
 -21   3  11     2691.79     2642.53    173.08 o
 -19   3  11    15911.39    17013.66    622.73 o
 -17   3  11       22.42      -49.35     49.35 o
 -15   3  11      340.98      342.66     70.19 o
 -13   3  11    27671.46    29741.36    482.21 o
 -11   3  11      266.58      267.24     52.85 o
  -9   3  11      520.60     1001.62     87.55 o
  -7   3  11    47451.50    51687.73    975.99 o
  -5   3  11     1505.95     2086.14    119.52 o
  -3   3  11    10142.98     9316.41    226.20 o
  -1   3  11     7984.66     9265.48    223.82 o
   1   3  11    12950.74    13055.29    454.11 o
   3   3  11      349.59      316.06     51.12 o
   5   3  11     3501.67     3687.30    164.29 o
   7   3  11      793.26      979.44    177.29 o
   9   3  11      152.57       82.37     46.04 o
  11   3  11     3186.09     3546.97    296.71 o
  13   3  11      862.66      777.94    369.97 o
  15   3  11     4647.76     4890.51    227.67 o
  17   3  11     1082.49     1027.49    106.85 o
  19   3  11     1091.27      921.21    225.03 o
  21   3  11      159.54      124.53    110.61 o
  23   3  11       58.27      122.05    137.31 o
 -30   4  11      359.51      494.69    142.26 o
 -28   4  11      399.82      270.80    122.66 o
 -26   4  11     7457.43     7959.86    302.40 o
 -24   4  11      441.78      563.85    106.23 o
 -22   4  11     2772.28     3112.30    323.71 o
 -20   4  11     5404.12     5159.41    201.01 o
 -18   4  11     3535.19     3702.33    175.39 o
 -16   4  11     1973.67     2106.62    201.49 o
 -14   4  11    15694.90    16694.53    384.17 o
 -12   4  11     3828.57     4552.81    137.70 o
 -10   4  11    47251.25    48595.20    839.97 o
  -8   4  11      652.28     1049.14     87.89 o
  -6   4  11    44402.95    50374.36    845.85 o
  -4   4  11     1900.36     2171.79    105.40 o
  -2   4  11     5288.71     5536.05    200.07 o
   0   4  11       55.96      148.92     36.49 o
   2   4  11     1428.01     1466.63    154.16 o
   4   4  11     7776.36     6987.68    364.95 o
   6   4  11       62.96      207.03     54.56 o
   8   4  11      395.78      629.48     77.71 o
  10   4  11    13371.19    13148.15    330.64 o
  12   4  11       78.12       16.85     64.06 o
  14   4  11     2363.85     2106.83    155.97 o
  16   4  11     1941.03     2062.89    170.46 o
  18   4  11     3882.60     3365.77    279.09 o
  20   4  11        3.81       23.78     91.22 o
  22   4  11       67.67      205.96    144.94 o
 -31   5  11      896.56      840.93    202.15 o
 -29   5  11     1734.94     2209.27    371.08 o
 -27   5  11     2723.60     3026.07    219.95 o
 -25   5  11      202.88      255.73    105.23 o
 -23   5  11        7.82        8.62     69.08 o
 -21   5  11      315.30      416.46     79.53 o
 -19   5  11       23.42       29.52     54.76 o
 -17   5  11    11430.21    11370.25    292.88 o
 -15   5  11      930.92      875.41    105.70 o
 -13   5  11       53.49       73.56     44.30 o
 -11   5  11     2125.89     1930.16    113.04 o
  -9   5  11     1402.53     1725.69    113.66 o
  -7   5  11     2493.70     1938.28    105.85 o
  -5   5  11        4.89       11.69     47.70 o
  -3   5  11     9340.67     9239.42    217.92 o
  -1   5  11      844.70      809.65    107.48 o
   1   5  11     2971.01     3860.93    200.93 o
   3   5  11     3630.46     2975.02    206.36 o
   5   5  11     1900.48     1753.64    164.45 o
   7   5  11     8086.59     8531.98    331.43 o
   9   5  11    11787.06    11551.42    404.44 o
  11   5  11      741.20      761.77    160.19 o
  13   5  11      615.40      694.22    126.67 o
  15   5  11     2820.76     2900.72    202.46 o
  17   5  11     3383.24     3500.87    283.45 o
  19   5  11        7.27       32.69     94.28 o
  21   5  11       64.74       98.44    103.95 o
  23   5  11       85.01       30.51    144.94 o
 -30   6  11       85.14       68.54     98.09 o
 -28   6  11      235.09      221.05     98.56 o
 -26   6  11     2163.74     2156.21    187.67 o
 -24   6  11      291.59      187.55     74.97 o
 -22   6  11     1787.18     1676.71    136.28 o
 -20   6  11      449.78      461.65    106.80 o
 -18   6  11      408.65      344.39    104.92 o
 -16   6  11     2718.20     2323.11    138.01 o
 -14   6  11      882.87      820.77     85.80 o
 -12   6  11     2415.91     2509.71    133.37 o
 -10   6  11     4190.00     3225.13    133.38 o
  -8   6  11      635.10      767.68    240.29 o
  -6   6  11     3076.47     2957.43    211.79 o
  -4   6  11     7690.29     7192.72    316.57 o
  -2   6  11     1006.77      912.28    117.20 o
   0   6  11     2627.88     2446.81    192.17 o
   2   6  11      176.24      157.45     65.98 o
   4   6  11     4790.39     4198.33    324.20 o
   6   6  11     5311.60     5697.39    266.64 o
   8   6  11      757.68      589.22    112.89 o
  10   6  11     6605.92     6098.14    290.68 o
  12   6  11      117.80       72.47     75.52 o
  14   6  11     7562.70     7011.63    278.92 o
  16   6  11     1077.96     1337.70    190.07 o
  18   6  11       31.11      -23.78     87.49 o
  20   6  11     2309.46     2268.74    255.83 o
  22   6  11      198.70      368.70    135.57 o
 -29   7  11     2431.92     2697.11    222.45 o
 -27   7  11      872.37      912.65    170.16 o
 -25   7  11      481.31      372.08     87.53 o
 -23   7  11      620.75      501.42     91.08 o
 -21   7  11       57.34      117.43     86.98 o
 -19   7  11      203.19      163.22     64.62 o
 -17   7  11     4229.11     4050.97    179.43 o
 -15   7  11     1670.05     1816.75    164.61 o
 -13   7  11     9714.81     9270.46    326.74 o
 -11   7  11      309.11      273.44     80.83 o
  -9   7  11      319.32      124.81     67.98 o
  -7   7  11     1822.20     1686.32    174.29 o
  -5   7  11     3526.47     3408.64    234.41 o
  -3   7  11      159.04      123.69     99.17 o
  -1   7  11    10373.48     9200.98    346.38 o
   1   7  11     4846.77     4653.59    252.35 o
   3   7  11     7666.76     6880.23    297.59 o
   5   7  11     1382.08     1394.31    159.05 o
   7   7  11    11745.50    10107.14    380.02 o
   9   7  11     6094.23     5819.15    288.54 o
  11   7  11     1450.14     1694.53    158.55 o
  13   7  11    12758.85    12045.52    446.02 o
  15   7  11     1158.14     1125.62    187.87 o
  17   7  11      774.09      864.15    168.31 o
  19   7  11     1000.62     1065.84    362.34 o
  21   7  11      361.20      442.84    148.06 o
 -28   8  11       43.97      -59.94    109.85 o
 -26   8  11      140.11       87.30    101.49 o
 -24   8  11      148.34      -16.74     83.75 o
 -22   8  11      422.97      526.97    113.24 o
 -20   8  11     1605.32     1872.90    303.00 o
 -18   8  11      258.95      372.29     99.00 o
 -16   8  11     1310.83     1626.01    160.50 o
 -14   8  11     2376.63     2211.63    180.55 o
 -12   8  11     6690.94     7292.99    277.82 o
 -10   8  11     2775.94     3028.93    200.65 o
  -8   8  11     2002.80     2307.47    200.46 o
  -6   8  11     1496.42     1636.46    146.21 o
  -4   8  11       82.69       41.19     76.17 o
  -2   8  11       48.21       31.36     71.48 o
   0   8  11     6551.91     5809.80    587.38 o
   2   8  11      768.72      606.14    240.29 o
   4   8  11        9.64      -16.21     58.87 o
   6   8  11     8227.06     8368.40    351.80 o
   8   8  11      275.97      314.52    102.61 o
  10   8  11     5562.78     5251.96    279.29 o
  12   8  11       44.41      194.72    102.06 o
  14   8  11      715.07      820.69    161.29 o
  16   8  11     5238.06     5342.03    380.13 o
  18   8  11      311.52       80.10    141.12 o
  20   8  11        5.79       17.56    115.13 o
 -25   9  11      988.69     1393.41    171.62 o
 -23   9  11      943.26     1284.85    164.61 o
 -21   9  11      816.85      763.42    136.66 o
 -19   9  11     3778.21     3443.95    240.62 o
 -17   9  11     8010.56     8073.84    637.55 o
 -15   9  11       44.73       90.32     79.38 o
 -13   9  11     2140.57     2605.57    199.71 o
 -11   9  11       61.90      139.99     83.75 o
  -9   9  11     4259.97     4931.89    698.47 o
  -7   9  11       20.79       64.08     75.98 o
  -5   9  11    25790.28    25984.78    587.50 o
  -3   9  11     1788.65     1962.34    199.65 o
  -1   9  11    10044.21    10628.99    690.36 o
   1   9  11     3573.97     3593.13    259.57 o
   3   9  11     2001.56     1961.72    197.62 o
   5   9  11      427.68      300.55    104.29 o
   7   9  11       86.34       33.14     70.68 o
   9   9  11     2531.27     2683.41    204.88 o
  11   9  11     3559.88     3660.97    366.16 o
  13   9  11     3407.83     4388.98   1026.00 o
  15   9  11        1.20      146.03    111.74 o
  17   9  11      219.80      241.12    122.66 o
 -24  10  11      224.94      200.66    236.09 o
 -22  10  11        9.34       23.19     95.19 o
 -20  10  11     2703.23     2416.28    212.61 o
 -18  10  11       72.01       67.94    141.87 o
 -16  10  11     7146.41     7879.08    512.64 o
 -14  10  11     1612.27     1543.93    188.08 o
 -12  10  11     1338.58     1369.06    153.77 o
 -10  10  11      285.25      461.82    107.61 o
  -8  10  11       13.79       26.41     72.12 o
  -6  10  11    10902.51    11048.24    353.17 o
  -4  10  11      222.51      335.27     93.01 o
  -2  10  11     1132.91     1481.72    181.39 o
   0  10  11     3767.78     3876.43    278.55 o
   2  10  11      712.77     1058.65    163.08 o
   4  10  11     3204.73     3540.45    336.45 o
   6  10  11     5646.09     5856.47    268.40 o
   8  10  11     2523.21     2043.03    182.95 o
  10  10  11     1106.04     1323.88    192.43 o
  12  10  11     1147.68     1014.77    179.19 o
  14  10  11        4.51        0.82     98.81 o
  16  10  11      711.40     1090.17    308.94 o
 -23  11  11     4356.92     4732.77    444.87 o
 -21  11  11      395.18      238.79    137.90 o
 -19  11  11      461.95      763.86    157.98 o
 -17  11  11     5012.72     4447.86    281.55 o
 -15  11  11        4.71       55.90     90.95 o
 -13  11  11      265.10      235.72    102.58 o
 -11  11  11     1564.60     1350.08    156.39 o
  -9  11  11      790.33      848.65    130.13 o
  -7  11  11     2599.06     2925.78    211.55 o
  -5  11  11       37.76       18.49     77.21 o
  -3  11  11     6280.73     5877.04    329.90 o
  -1  11  11     3656.08     3781.54    237.19 o
   1  11  11     4474.25     4838.74    268.81 o
   3  11  11      781.13      818.05    125.38 o
   5  11  11      542.16      658.63    117.70 o
   7  11  11     2482.21     2458.92    203.85 o
   9  11  11     1202.67     1257.71    195.83 o
  11  11  11       34.44      -23.52     93.11 o
  13  11  11     1303.09     1596.46    259.36 o
  15  11  11      153.92      216.13    135.57 o
 -20  12  11       93.08      128.46    134.53 o
 -18  12  11      196.45      529.62    168.31 o
 -16  12  11       81.96      204.37    100.75 o
 -14  12  11       36.24      -69.11    105.97 o
 -12  12  11       96.26      118.45     95.38 o
 -10  12  11       48.75      116.75     94.49 o
  -8  12  11       82.34      185.81     94.29 o
  -6  12  11     1410.60     1311.47    131.94 o
  -4  12  11     1010.78      934.39    116.39 o
  -2  12  11     2365.60     2542.76    342.22 o
   0  12  11      755.95      789.26    232.78 o
   2  12  11      193.88      169.27     87.89 o
   4  12  11     1021.07     1277.75    156.83 o
   6  12  11      178.66       61.40     89.62 o
   8  12  11        3.65       -9.94     85.98 o
  10  12  11      281.33      362.20    137.46 o
  12  12  11       75.85      214.25    120.93 o
 -17  13  11      603.16      507.28    188.79 o
 -15  13  11      266.43      198.33    221.22 o
 -13  13  11        9.55       58.09    139.93 o
 -11  13  11      611.39      427.97    156.15 o
  -9  13  11      171.14      324.20    161.82 o
  -7  13  11     1505.40     1862.21    184.87 o
  -5  13  11     2111.71     1997.98    167.38 o
  -3  13  11       49.34       22.36    152.71 o
  -1  13  11      515.09      576.50    129.04 o
   1  13  11      143.58      285.59    128.67 o
   3  13  11        3.42      -81.42     81.42 o
   5  13  11      157.99      353.55    114.57 o
   7  13  11       65.18       22.19    112.89 o
   9  13  11      169.85      342.30    142.47 o
 -12  14  11      486.17      483.63    174.75 o
 -10  14  11       58.63      -98.32    121.28 o
  -8  14  11      445.81      494.91    328.02 o
  -6  14  11       11.23      -11.44    128.11 o
  -4  14  11       69.06       77.78    137.47 o
  -2  14  11      158.60      454.00    170.34 o
   0  14  11      130.94      -33.06    152.57 o
   2  14  11      277.20      206.92    240.29 o
   4  14  11       25.93       52.96    137.46 o
 -32   0  12      816.29      762.83    236.48 o
 -30   0  12     2223.70     2196.94    335.64 o
 -28   0  12     1317.49     1739.24    289.87 o
 -26   0  12     2920.40     2563.10    335.64 o
 -24   0  12     3488.88     3493.74    381.41 o
 -22   0  12     1282.67     1281.55    221.22 o
 -20   0  12      210.30      137.31    114.42 o
 -18   0  12      141.37      213.59    114.42 o
 -16   0  12    16882.96    17823.65    479.25 o
 -14   0  12     3858.11     4182.45    193.96 o
 -12   0  12       99.33      122.05     58.60 o
 -10   0  12     2852.60     2670.64    263.18 o
  -8   0  12    18123.73    19243.65    675.10 o
  -6   0  12    12662.77    12577.82    354.05 o
  -4   0  12     2069.78     1685.63    131.96 o
  -2   0  12     5263.50     5560.92    211.79 o
   0   0  12     4315.33     3348.81    213.59 o
   2   0  12    13174.66    14829.34    541.61 o
   4   0  12    24385.90    23464.54    778.08 o
   6   0  12    22843.50    22648.31    778.08 o
   8   0  12    10037.12    10282.90    465.32 o
  10   0  12    35712.02    37584.45   1205.27 o
  12   0  12    17673.95    17285.64    694.17 o
  14   0  12      324.31      129.68    106.80 o
  16   0  12     4509.15     4813.43    358.53 o
  18   0  12       34.89      -38.14     91.54 o
  20   0  12     4712.76     5316.90    472.95 o
  22   0  12       10.51      -83.91    114.42 o
 -31   1  12      209.49      243.26    213.59 o
 -29   1  12     1175.42     1006.82    172.36 o
 -27   1  12      776.25      587.16    132.07 o
 -25   1  12      989.01     1224.97    166.95 o
 -23   1  12    11025.42    11083.87    579.75 o
 -21   1  12     6055.10     5171.97    261.57 o
 -19   1  12     2887.31     2692.33    207.62 o
 -17   1  12     3717.22     3239.01    308.17 o
 -15   1  12     3479.05     3596.18    138.15 o
 -13   1  12      820.73      587.09     62.50 o
 -11   1  12     7404.18     9484.28    213.34 o
  -9   1  12    29838.19    28957.95    469.60 o
  -7   1  12    36459.27    37363.84    574.83 o
  -5   1  12      479.20      488.26     54.06 o
  -3   1  12     1080.43      872.92     75.16 o
  -1   1  12    14352.15    14532.54    420.90 o
   1   1  12    25417.48    24210.92    531.93 o
   3   1  12    13427.51    11400.53    276.43 o
   5   1  12     1622.24     1767.32    134.85 o
   7   1  12     4547.93     4531.26    377.60 o
   9   1  12     2682.58     2196.94    169.33 o
  11   1  12     1101.68     1115.76    236.48 o
  13   1  12    14465.02    13357.41    423.40 o
  15   1  12     1854.97     1933.56    205.96 o
  17   1  12     6082.78     6455.27    301.92 o
  19   1  12     1298.10     1428.98    172.36 o
  21   1  12      234.84      539.20    247.92 o
  23   1  12       30.46        7.63     87.90 o
 -32   2  12      748.78     1074.76    188.56 o
 -30   2  12      545.91      670.58    156.15 o
 -28   2  12      573.29      844.27    161.55 o
 -26   2  12    10502.53    10708.07    656.03 o
 -24   2  12        4.15      114.42     86.30 o
 -22   2  12     1597.58     1441.74    167.21 o
 -20   2  12     5230.39     5017.51    213.11 o
 -18   2  12     1812.96     2082.80    142.36 o
 -16   2  12     2786.07     2938.65    163.28 o
 -14   2  12      512.32      514.61     59.61 o
 -12   2  12     5437.21     5500.90    155.47 o
 -10   2  12    13740.76    16946.83    313.89 o
  -8   2  12     4803.60     5762.22    156.49 o
  -6   2  12    42310.36    41593.43    722.00 o
  -4   2  12     6222.94     5620.07    172.58 o
  -2   2  12    39644.98    43620.35    747.64 o
   0   2  12    14617.44    13462.25    300.79 o
   2   2  12      242.53      426.00     58.04 o
   4   2  12     1481.50     1200.07     97.14 o
   6   2  12     7775.59     7791.37    286.99 o
   8   2  12       86.72      171.92     52.67 o
  10   2  12     7908.59     7877.15    247.56 o
  12   2  12       22.22       28.07     83.91 o
  14   2  12      565.34      775.83    125.99 o
  16   2  12       42.23       91.54     75.52 o
  18   2  12     1214.03     1060.35    149.88 o
  20   2  12      108.32      434.81    167.82 o
  22   2  12      618.35      915.39    236.48 o
 -31   3  12       12.00       -0.80    102.06 o
 -29   3  12     3955.71     4688.61    337.09 o
 -27   3  12      214.97      376.27    122.66 o
 -25   3  12      577.78      846.32    183.08 o
 -23   3  12     3692.55     3921.90    541.61 o
 -21   3  12    10294.97    10149.82    308.11 o
 -19   3  12     3378.25     3281.22    188.97 o
 -17   3  12    11670.91    12234.93    325.48 o
 -15   3  12      218.30      247.94     78.22 o
 -13   3  12     3549.15     3173.97    129.01 o
 -11   3  12     2029.59     2545.06    117.99 o
  -9   3  12       13.14       87.09     39.36 o
  -7   3  12     5322.56     4110.57    190.84 o
  -5   3  12     1999.73     1765.01    108.81 o
  -3   3  12    21760.92    22543.21    437.85 o
  -1   3  12     1632.46     1678.70    134.96 o
   1   3  12    10588.97    10582.90    256.01 o
   3   3  12     3299.18     3051.44    222.92 o
   5   3  12     4745.35     4975.71    241.42 o
   7   3  12     9268.70     9452.45    366.55 o
   9   3  12     1672.70     1595.35    125.62 o
  11   3  12      993.83      996.43    106.37 o
  13   3  12     2938.57     2793.66    177.92 o
  15   3  12      835.59      849.10    109.93 o
  17   3  12      331.22      256.02     84.95 o
  19   3  12       27.79      122.05    114.42 o
  21   3  12      186.75      152.57    144.94 o
  23   3  12     2175.96     2616.49    366.16 o
 -30   4  12      928.43     1028.87    177.76 o
 -28   4  12      226.44      222.82    115.88 o
 -26   4  12     1043.85     1462.44    411.93 o
 -24   4  12      624.83      365.61    125.87 o
 -22   4  12     1399.83     1828.91    150.63 o
 -20   4  12      207.86      353.65    125.87 o
 -18   4  12     4368.30     4831.65    203.58 o
 -16   4  12     7263.67     7333.09    317.00 o
 -14   4  12     4406.82     3983.57    184.85 o
 -12   4  12     6387.68     6628.39    175.02 o
 -10   4  12    18857.93    19342.89    412.08 o
  -8   4  12    50303.11    55360.91    935.77 o
  -6   4  12    18172.38    17959.05    374.39 o
  -4   4  12      384.74      330.26     56.31 o
  -2   4  12     2321.65     2740.56    119.75 o
   0   4  12     2138.93     1845.34    111.64 o
   2   4  12     1455.59     1614.92    118.13 o
   4   4  12    30004.51    30683.84    625.00 o
   6   4  12       11.69      -17.00     46.34 o
   8   4  12        2.72      -18.96     41.02 o
  10   4  12      255.21      321.33     70.34 o
  12   4  12     1796.16     1730.41    188.56 o
  14   4  12      683.81      789.74    190.71 o
  16   4  12      874.77     1051.47    138.16 o
  18   4  12     1693.92     1810.22    212.60 o
  20   4  12      825.84      869.62    221.22 o
  22   4  12       19.53       15.26    129.68 o
 -29   5  12      797.09     1134.59    180.16 o
 -27   5  12     5775.65     5249.92    286.19 o
 -25   5  12      633.99      554.13    108.53 o
 -23   5  12      214.43      325.44     77.36 o
 -21   5  12      450.23      364.01     89.18 o
 -19   5  12     1572.15     1316.40    115.65 o
 -17   5  12     5460.96     5330.78    245.53 o
 -15   5  12       53.49       60.58     84.61 o
 -13   5  12     1056.96     1333.45    113.96 o
 -11   5  12        7.62      -35.64     44.80 o
  -9   5  12     2843.77     2909.73    140.72 o
  -7   5  12    10681.48    10461.22    261.10 o
  -5   5  12      687.60      704.64     68.79 o
  -3   5  12     1209.51     1133.61    225.03 o
  -1   5  12     1346.78     1533.33    160.19 o
   1   5  12     3800.98     3648.50    385.23 o
   3   5  12     3805.17     3633.69    312.76 o
   5   5  12      719.69      863.84    247.92 o
   7   5  12     6145.31     5133.01    260.57 o
   9   5  12     1532.40     1675.36    172.61 o
  11   5  12      122.38       28.06     87.73 o
  13   5  12     1721.03     1573.97    183.16 o
  15   5  12      841.26      796.99    150.09 o
  17   5  12      421.96      357.91    335.64 o
  19   5  12     1749.52     1701.69    224.82 o
  21   5  12       21.92       30.51    122.05 o
 -30   6  12      225.41      327.32    144.00 o
 -28   6  12        1.98      -73.23     73.23 o
 -26   6  12       46.20       42.42     87.31 o
 -24   6  12      271.42      437.25     90.00 o
 -22   6  12      335.73      459.09     88.04 o
 -20   6  12      194.79      196.93     69.66 o
 -18   6  12       68.14       71.02     55.70 o
 -16   6  12      179.85      171.76     70.47 o
 -14   6  12     1714.39     1644.41    117.58 o
 -12   6  12      541.86      510.00     82.58 o
 -10   6  12      518.05      391.65    100.79 o
  -8   6  12      438.57      489.83    104.25 o
  -6   6  12        9.21      -48.68     61.03 o
  -4   6  12      202.11      177.55     76.28 o
  -2   6  12     1902.40     2406.66    193.29 o
   0   6  12     2528.81     3041.57    434.81 o
   2   6  12      226.74      295.26     89.81 o
   4   6  12     2208.34     2028.23    184.63 o
   6   6  12       46.54      -61.86     61.86 o
   8   6  12      532.00      414.27    105.08 o
  10   6  12        2.94      -49.42     61.86 o
  12   6  12       54.17       47.74     83.48 o
  14   6  12     1557.15     1926.58    176.95 o
  16   6  12      305.28      365.65    343.27 o
  18   6  12      219.67      185.21    108.54 o
  20   6  12      463.22      735.05    166.79 o
 -29   7  12      608.75      516.20    122.28 o
 -27   7  12      489.73      455.07    112.98 o
 -25   7  12      121.15      245.31     80.13 o
 -23   7  12      355.82      373.97    112.31 o
 -21   7  12      183.71       42.95     84.65 o
 -19   7  12        5.09      -38.03     73.83 o
 -17   7  12      611.62      805.71    118.85 o
 -15   7  12       65.59      129.34    109.76 o
 -13   7  12     3536.72     3321.46    213.11 o
 -11   7  12      487.04      360.79     85.15 o
  -9   7  12     5771.72     4451.16    262.09 o
  -7   7  12     2439.36     2953.05    228.06 o
  -5   7  12      188.11      321.23     95.31 o
  -3   7  12     7489.19     7145.91    306.18 o
  -1   7  12     2317.19     2102.03    187.87 o
   1   7  12     5478.53     5430.39    269.17 o
   3   7  12      496.53      491.71    109.69 o
   5   7  12      212.86      198.33    122.05 o
   7   7  12      235.00      233.51    133.49 o
   9   7  12     1197.51     1231.35    164.45 o
  11   7  12      158.62      146.46     93.36 o
  13   7  12        5.82      -63.96     73.03 o
  15   7  12       63.24      149.70    133.49 o
  17   7  12      303.53      453.23    205.96 o
  19   7  12      218.91      296.57    141.12 o
 -28   8  12      652.85     1130.71    204.12 o
 -26   8  12      562.36      672.73    136.12 o
 -24   8  12      351.24      258.67    118.50 o
 -22   8  12       27.50      -71.48     71.48 o
 -20   8  12      414.30      493.02    111.73 o
 -18   8  12        0.16       14.94     82.78 o
 -16   8  12     1399.02      802.45    166.86 o
 -14   8  12      316.17      508.68    105.52 o
 -12   8  12     7011.74     6454.39    262.78 o
 -10   8  12       50.88       32.02     71.66 o
  -8   8  12       83.48      -67.56     73.23 o
  -6   8  12     8405.66     8551.89    358.39 o
  -4   8  12      472.03      294.90    194.52 o
  -2   8  12     5635.08     5894.46    328.02 o
   0   8  12        5.03      152.57    194.52 o
   2   8  12       70.23       -5.93     71.48 o
   4   8  12      378.79      451.15    111.43 o
   6   8  12     2782.25     2602.38    328.02 o
   8   8  12     1413.66      870.67    142.96 o
  10   8  12     3472.93     3073.82    214.60 o
  12   8  12        0.27       31.17     69.21 o
  14   8  12      487.31      247.92    171.64 o
  16   8  12      370.37      717.46    159.41 o
  18   8  12        3.73       93.85    115.88 o
 -25   9  12      155.81       37.65    147.55 o
 -23   9  12      798.72      712.78    176.99 o
 -21   9  12      177.21      203.58    100.05 o
 -19   9  12     1201.85     1033.14    143.69 o
 -17   9  12        5.77      -66.93    121.86 o
 -15   9  12     8567.95     8505.71    321.51 o
 -13   9  12      416.35      181.69     93.82 o
 -11   9  12       75.04       -3.02     78.02 o
  -9   9  12      264.33      396.08    102.34 o
  -7   9  12       56.09       78.74     76.17 o
  -5   9  12     1039.44      819.16    160.19 o
  -3   9  12    21181.87    21795.63    957.35 o
  -1   9  12        5.74      180.60    278.43 o
   1   9  12      498.68      236.06     98.81 o
   3   9  12       39.65      102.86     82.44 o
   5   9  12       54.05       84.14     85.98 o
   7   9  12       11.96       89.36     91.54 o
   9   9  12      307.48       80.75     78.37 o
  11   9  12       75.16      144.01    125.87 o
  13   9  12      111.38      129.68    104.29 o
  15   9  12       21.62       14.08    100.19 o
  17   9  12     1109.60     1156.96    354.71 o
 -24  10  12      284.00      488.87    131.11 o
 -22  10  12     1190.55     1290.41    166.65 o
 -20  10  12      376.21      260.47    107.47 o
 -18  10  12      703.22      608.67    122.03 o
 -16  10  12     1175.08     1076.61    144.56 o
 -14  10  12       10.61      -55.16     81.25 o
 -12  10  12      671.43      623.90    118.85 o
 -10  10  12      208.73      338.86    100.49 o
  -8  10  12     1408.52     1361.57    152.68 o
  -6  10  12     4178.74     3998.35    295.05 o
  -4  10  12    12923.64    13391.72    858.18 o
  -2  10  12      216.91      272.98    148.75 o
   0  10  12     6624.18     6963.54    484.39 o
   2  10  12       48.54      -57.10     83.15 o
   4  10  12      236.62      192.23    101.55 o
   6  10  12      215.64      216.09     85.25 o
   8  10  12      222.01      133.72     88.58 o
  10  10  12       84.35       37.74     98.71 o
  12  10  12     3355.96     3379.48    541.61 o
  14  10  12       33.78      102.54    113.64 o
  16  10  12      691.63      941.49    188.71 o
 -21  11  12       31.36       83.76    104.28 o
 -19  11  12      563.39      705.12    140.60 o
 -17  11  12       98.05       32.11     90.15 o
 -15  11  12      120.36       51.33    126.35 o
 -13  11  12      758.68     1054.40    202.77 o
 -11  11  12       12.69       72.24     86.67 o
  -9  11  12      826.10      772.49    129.01 o
  -7  11  12      114.05       34.49    173.47 o
  -5  11  12      391.61      196.10    109.69 o
  -3  11  12     1474.68     1974.79    218.01 o
  -1  11  12     1294.16     1494.06    202.15 o
   1  11  12     1263.08     1598.09    165.50 o
   3  11  12     1879.57     1930.46    190.47 o
   5  11  12     1051.13      808.47    203.15 o
   7  11  12      324.86      377.45    113.97 o
   9  11  12      673.94     1018.65    183.08 o
  11  11  12        1.57        7.42    148.75 o
  13  11  12      134.08      265.29    138.29 o
 -20  12  12      211.71      232.19    114.32 o
 -18  12  12      279.49      259.54    131.30 o
 -16  12  12     1280.52     1191.91    196.43 o
 -14  12  12        1.31       17.14     90.62 o
 -12  12  12      253.06      199.89     99.57 o
 -10  12  12      645.98      460.70    118.75 o
  -8  12  12      657.93      803.87    133.77 o
  -6  12  12     1102.25      949.81    121.83 o
  -4  12  12       55.61      130.79     94.06 o
  -2  12  12      380.78      300.93     99.81 o
   0  12  12       31.62      256.36    106.79 o
   2  12  12      626.94      391.92    114.34 o
   4  12  12      261.48      259.13    104.57 o
   6  12  12     1934.46     1609.41    221.12 o
   8  12  12      226.26      123.58    114.25 o
  10  12  12       17.90      124.41    111.74 o
 -17  13  12      373.80      627.03    373.78 o
 -15  13  12      120.56      166.41    266.99 o
 -13  13  12      619.82      659.68    190.07 o
 -11  13  12      136.24       63.22    103.57 o
  -9  13  12      161.17      292.44    117.47 o
  -7  13  12      236.96      100.48    127.35 o
  -5  13  12      414.81      468.90    118.08 o
  -3  13  12      257.04      374.36    112.28 o
  -1  13  12       63.31       66.79    105.64 o
   1  13  12      939.49      476.55    187.94 o
   3  13  12       35.47      202.53    106.62 o
   5  13  12      583.64      392.39    126.62 o
   7  13  12     1877.33     2260.83    514.91 o
 -12  14  12       27.41       73.59    183.08 o
 -10  14  12      221.52      543.79    198.33 o
  -8  14  12       93.42      123.46    145.34 o
  -6  14  12       44.87       39.36    134.53 o
  -4  14  12        3.03      115.47    137.47 o
  -2  14  12     1175.68     1395.05    350.90 o
   0  14  12      965.65     1187.87    170.54 o
   2  14  12      142.52      149.06    106.63 o
 -31   1  13     1461.63     1325.37    198.70 o
 -29   1  13      481.41      438.78    134.53 o
 -27   1  13      110.28      117.55    105.08 o
 -25   1  13      860.51      723.90    139.93 o
 -23   1  13      108.04      135.07    102.98 o
 -21   1  13      529.61      555.72    115.88 o
 -19   1  13       32.64       58.92     76.97 o
 -17   1  13      599.99      476.05     81.64 o
 -15   1  13     2019.21     2196.17    116.97 o
 -13   1  13     1361.53     1231.75     95.85 o
 -11   1  13     1117.08     1545.74     94.04 o
  -9   1  13     3751.75     4086.27    169.56 o
  -7   1  13     1577.90     1193.36     82.13 o
  -5   1  13     2074.66     2037.61    106.12 o
  -3   1  13     7410.11     6963.81    199.74 o
  -1   1  13     4592.00     4101.57    319.47 o
   1   1  13     6160.48     7388.95    212.54 o
   3   1  13     2043.64     2452.70    137.64 o
   5   1  13     1089.67      946.88    105.08 o
   7   1  13     1206.28     1699.37    144.44 o
   9   1  13     3444.08     3541.34    203.06 o
  11   1  13     1276.14     1062.41    183.08 o
  13   1  13     6948.38     6819.38    293.64 o
  15   1  13      594.28      548.65    110.48 o
  17   1  13      263.96      261.10     94.28 o
  19   1  13      920.99      941.83    236.48 o
  21   1  13        7.69      106.80    129.68 o
 -32   2  13      623.74      756.12    166.95 o
 -30   2  13      743.34      782.73    331.83 o
 -28   2  13      145.54      212.14    175.45 o
 -26   2  13      291.64      394.56    152.57 o
 -24   2  13     2695.01     2766.55    289.87 o
 -22   2  13     2744.79     2495.30    215.56 o
 -20   2  13      979.14      676.43     98.71 o
 -18   2  13       13.49       30.51     71.92 o
 -16   2  13     1732.31     1712.46    130.47 o
 -14   2  13     1669.78     1511.10     97.99 o
 -12   2  13     9157.20    10408.16    277.29 o
 -10   2  13     8013.90     7195.58    183.07 o
  -8   2  13      150.89      105.13     44.52 o
  -6   2  13      112.35      136.00     48.05 o
  -4   2  13     2696.33     2592.45    128.44 o
  -2   2  13    11866.05    10836.62    265.62 o
   0   2  13     4046.85     4525.88    156.58 o
   2   2  13       10.11       20.01     33.56 o
   4   2  13    10711.89    11512.64    289.93 o
   6   2  13     4606.35     5163.30    320.29 o
   8   2  13      162.50      137.31     55.50 o
  10   2  13    11295.49    11351.78    668.64 o
  12   2  13     4699.33     4819.07    238.90 o
  14   2  13     1281.12     1104.83    123.15 o
  16   2  13     4976.98     5408.58    339.79 o
  18   2  13      448.36      397.13     94.44 o
  20   2  13      578.57      845.84    145.64 o
  22   2  13     1354.74     1702.32    207.20 o
 -31   3  13        8.81       19.36    104.25 o
 -29   3  13     1201.06     1534.13    207.62 o
 -27   3  13      120.31       86.88     96.64 o
 -25   3  13      857.04      661.33    129.46 o
 -23   3  13     1400.97     1105.22    155.31 o
 -21   3  13     1703.48     1852.88    151.03 o
 -19   3  13    11169.73    11849.44    376.93 o
 -17   3  13     3565.79     3363.15    229.93 o
 -15   3  13     3085.66     3359.42    170.62 o
 -13   3  13      106.42       23.62     36.85 o
 -11   3  13      414.30      442.93     58.71 o
  -9   3  13    27322.61    27124.04    679.16 o
  -7   3  13     7605.60     8235.35    227.34 o
  -5   3  13     8352.68     9685.34    460.89 o
  -3   3  13      665.82      534.64     65.36 o
  -1   3  13       23.49       -1.98     33.84 o
   1   3  13      534.98      326.74     56.56 o
   3   3  13     1919.45     2277.95    130.72 o
   5   3  13        5.20        1.97     38.29 o
   7   3  13     4419.94     5137.79    213.03 o
   9   3  13     2516.77     2006.37    140.94 o
  11   3  13      254.73      176.37     66.17 o
  13   3  13     3055.37     3085.74    188.50 o
  15   3  13     4703.11     4648.13    228.21 o
  17   3  13     1808.64     2142.31    184.90 o
  19   3  13       21.43      -15.26    114.42 o
  21   3  13       26.66       91.54    137.31 o
 -30   4  13      127.05      313.71    129.12 o
 -28   4  13      801.84      820.70    156.15 o
 -26   4  13       18.84      -53.40     80.91 o
 -24   4  13       19.35       20.52     78.07 o
 -22   4  13      373.47      745.76    108.78 o
 -20   4  13     1280.27     1156.29    124.43 o
 -18   4  13     1081.14     1203.75    122.28 o
 -16   4  13    14597.44    14865.46    449.02 o
 -14   4  13        6.73      -13.33     48.05 o
 -12   4  13     2880.72     2783.74    126.05 o
 -10   4  13     3926.24     3865.29    254.79 o
  -8   4  13     6026.63     6711.31    271.87 o
  -6   4  13     2943.27     2620.75    129.20 o
  -4   4  13      219.93      182.33     52.32 o
  -2   4  13     6690.52     6287.72    187.30 o
   0   4  13       71.22      133.07     44.18 o
   2   4  13     4329.32     4396.17    332.09 o
   4   4  13       18.40       40.16     39.57 o
   6   4  13     5709.46     5158.89    358.53 o
   8   4  13      201.75      289.67     99.68 o
  10   4  13     9621.04     9591.68    469.14 o
  12   4  13      903.10      711.91    194.52 o
  14   4  13     4702.06     5241.67    337.09 o
  16   4  13      176.43      252.47     93.67 o
  18   4  13      726.23      552.83    142.26 o
  20   4  13      255.74      411.93    183.08 o
 -29   5  13       19.96       91.54    113.27 o
 -27   5  13      200.54      216.92    105.08 o
 -25   5  13      121.73      346.90    112.89 o
 -23   5  13      762.95      752.93    114.34 o
 -21   5  13      157.26      165.47     73.07 o
 -19   5  13     2372.92     2217.19    291.90 o
 -17   5  13      795.24      728.16     99.00 o
 -15   5  13      292.20      363.64     94.70 o
 -13   5  13     1059.39      869.34     96.47 o
 -11   5  13     2678.71     2867.52    148.32 o
  -9   5  13     3666.20     3992.88    166.49 o
  -7   5  13     2285.91     2132.47    119.00 o
  -5   5  13       92.38      280.28     82.44 o
  -3   5  13      541.62      468.15     95.31 o
  -1   5  13      222.07      157.65     71.48 o
   1   5  13     2096.34     1798.49    217.41 o
   3   5  13     2810.36     2903.07    217.21 o
   5   5  13       76.89       26.85     65.98 o
   7   5  13     4815.04     4798.29    252.83 o
   9   5  13      117.82       -1.17     67.67 o
  11   5  13     1288.08     1541.51    180.64 o
  13   5  13     1975.54     1735.64    199.36 o
  15   5  13     2676.40     2613.65    242.06 o
  17   5  13      592.35     1164.74    180.64 o
  19   5  13     1760.98     1645.09    259.36 o
  21   5  13      941.47     1594.31    312.76 o
 -28   6  13      648.88      556.86    213.59 o
 -26   6  13      904.83     1014.64    139.69 o
 -24   6  13       75.31       79.31     69.69 o
 -22   6  13      895.46     1013.53    134.33 o
 -20   6  13      167.83      233.79     70.87 o
 -18   6  13       62.94       58.37     58.55 o
 -16   6  13     3023.83     2757.26    355.02 o
 -14   6  13        7.22       43.15    102.98 o
 -12   6  13      296.18      343.27    107.88 o
 -10   6  13       70.15      196.25     88.88 o
  -8   6  13     2579.53     2827.89    222.63 o
  -6   6  13      866.16      836.96    129.46 o
  -4   6  13     7223.94     7056.13    324.20 o
  -2   6  13     2543.62     1772.55    198.33 o
   0   6  13     2626.88     2358.97    400.48 o
   2   6  13      727.86      590.66    109.69 o
   4   6  13    12207.38    11544.34    411.35 o
   6   6  13      815.63     1042.78    145.34 o
   8   6  13     2527.19     2706.82    228.06 o
  10   6  13      299.36      337.93    106.27 o
  12   6  13      833.80      980.13    153.66 o
  14   6  13     4778.07     5242.71    399.65 o
  16   6  13      148.75      138.26    194.52 o
  18   6  13        3.29       34.71    104.29 o
  20   6  13     2138.15     1992.96    248.12 o
 -27   7  13     1507.23     1456.27    218.41 o
 -25   7  13      157.51      183.65     94.33 o
 -23   7  13     1200.65     1446.80    164.45 o
 -21   7  13        0.39       61.36     82.75 o
 -19   7  13     2490.05     2517.14    197.34 o
 -17   7  13      518.05      569.65    111.33 o
 -15   7  13      525.87      476.81    103.25 o
 -13   7  13       33.68       61.03     86.30 o
 -11   7  13      447.43      536.40    125.99 o
  -9   7  13      529.08      650.53    205.96 o
  -7   7  13     1846.14     1747.77    185.57 o
  -5   7  13       21.94      -73.17     76.28 o
  -3   7  13    12975.56    12969.67    511.09 o
  -1   7  13     2496.27     2536.23    278.43 o
   1   7  13     7038.22     6758.45    652.22 o
   3   7  13     6145.46     5772.86    549.23 o
   5   7  13     5228.35     4887.18    305.19 o
   7   7  13     1712.60     1800.93    193.29 o
   9   7  13     3456.40     3403.05    266.64 o
  11   7  13      311.57      526.96    148.75 o
  13   7  13     2938.47     3147.97    342.21 o
  15   7  13       28.96        0.00     96.64 o
  17   7  13     2587.59     2779.75    286.06 o
  19   7  13     1063.11     1539.71    320.39 o
 -26   8  13      162.14      142.14    104.06 o
 -24   8  13      253.86      337.82    113.40 o
 -22   8  13      906.77     1338.25    272.28 o
 -20   8  13     1381.74     1780.83    178.37 o
 -18   8  13     5067.09     4634.61    272.63 o
 -16   8  13     1706.55     1616.43    163.57 o
 -14   8  13      266.26      254.94     87.66 o
 -12   8  13       17.53      -65.67     67.26 o
 -10   8  13     1313.73     1197.15    347.09 o
  -8   8  13        1.62       66.64     89.81 o
  -6   8  13    16430.60    17491.82    554.98 o
  -4   8  13    18217.14    17340.13    551.74 o
  -2   8  13      633.48     1010.03    339.46 o
   0   8  13      462.32      655.76    126.67 o
   2   8  13     1546.94     1748.52    301.32 o
   4   8  13     6992.85     6604.54    322.43 o
   6   8  13      845.29      642.29    137.31 o
   8   8  13     2363.56     2084.60    214.95 o
  10   8  13     1002.38     1213.15    174.75 o
  12   8  13       42.72       94.03     90.49 o
  14   8  13      883.21      894.77    173.51 o
  16   8  13      528.53      654.03    161.29 o
  18   8  13      954.22     1369.75    218.41 o
 -25   9  13      287.33      496.53    129.01 o
 -23   9  13     1956.69     2277.75    281.22 o
 -21   9  13      350.47      264.05    104.50 o
 -19   9  13     1996.18     2622.79    219.04 o
 -17   9  13       11.86       19.36     81.99 o
 -15   9  13     5590.75     5331.96    339.77 o
 -13   9  13     2722.58     2873.12    213.12 o
 -11   9  13      742.97      618.46    114.34 o
  -9   9  13     2037.27     2137.20    320.39 o
  -7   9  13     3010.63     2811.25    243.76 o
  -5   9  13     3893.21     4109.48    289.51 o
  -3   9  13     8749.74     9259.17    388.81 o
  -1   9  13       74.55      271.35    137.31 o
   1   9  13     4972.21     5126.89    766.64 o
   3   9  13        6.09      -62.99     80.39 o
   5   9  13      721.46      658.55    247.92 o
   7   9  13     4212.83     4074.92    298.46 o
   9   9  13      228.53      145.31     84.52 o
  11   9  13     1201.49     1441.04    240.29 o
  13   9  13      259.47      480.05    205.96 o
  15   9  13       19.53      261.54    133.49 o
 -24  10  13      607.02      487.66    131.46 o
 -22  10  13     1901.79     2597.41    299.36 o
 -20  10  13      112.61      -76.68     82.61 o
 -18  10  13      560.18      459.40    114.94 o
 -16  10  13      849.61      801.48    136.57 o
 -14  10  13      237.44      304.93    107.83 o
 -12  10  13     3194.72     3351.95    272.55 o
 -10  10  13      491.95      732.97    143.68 o
  -8  10  13     4789.92     5232.65    346.41 o
  -6  10  13     3354.38     3301.48    272.56 o
  -4  10  13      122.05      170.18    111.74 o
  -2  10  13       20.20       28.25     97.08 o
   0  10  13     2188.33     2359.12    226.92 o
   2  10  13     1142.56     1210.28    180.16 o
   4  10  13     1645.14     1874.84    396.67 o
   6  10  13      189.30      127.34    106.63 o
   8  10  13      164.65      103.97     86.03 o
  10  10  13      131.69      152.38    105.82 o
  12  10  13      163.94      271.18    124.62 o
  14  10  13      693.19      937.62    465.32 o
 -21  11  13       13.88        4.77    100.90 o
 -19  11  13     2303.86     2660.98    228.30 o
 -17  11  13      985.21     1031.04    155.73 o
 -15  11  13       37.40        1.14     83.03 o
 -13  11  13     2379.00     2489.56    273.94 o
 -11  11  13      934.60      943.62    182.14 o
  -9  11  13     3440.72     3307.76    486.57 o
  -7  11  13     2166.96     2045.06    232.37 o
  -5  11  13      886.52      934.68    263.18 o
  -3  11  13      677.45      696.21    179.26 o
  -1  11  13      687.61      840.51    270.80 o
   1  11  13      835.95     1189.05    301.32 o
   3  11  13     1754.89     1702.22    176.23 o
   5  11  13      773.89      833.83    136.87 o
   7  11  13      178.59      -32.15     80.36 o
   9  11  13       28.25       66.47    109.85 o
  11  11  13      593.46      374.37    137.46 o
 -18  12  13        5.84      -19.99     99.36 o
 -16  12  13     1057.40     1180.54    276.46 o
 -14  12  13       83.62      232.53    105.23 o
 -12  12  13      185.81      201.30    109.55 o
 -10  12  13      208.76      409.75    116.95 o
  -8  12  13     5342.03     5353.37    306.02 o
  -6  12  13     3866.61     3748.39    311.58 o
  -4  12  13      340.66      367.68    134.53 o
  -2  12  13        5.65      -64.00     81.91 o
   0  12  13     4091.05     3372.66    242.31 o
   2  12  13        2.36      -22.33     87.01 o
   4  12  13     3533.62     3810.61    264.13 o
   6  12  13     2358.94     2247.14    209.99 o
   8  12  13     1460.14     1243.04    204.54 o
  10  12  13       60.40      129.17    120.56 o
 -15  13  13      155.91        9.99    221.22 o
 -13  13  13      990.64      789.53    205.87 o
 -11  13  13      227.88      369.03    121.84 o
  -9  13  13     1965.94     1661.59    190.47 o
  -7  13  13     1253.28     1419.34    305.13 o
  -5  13  13       65.51      -12.55     95.28 o
  -3  13  13       11.62      -78.72     84.52 o
  -1  13  13       59.08       94.90    130.25 o
   1  13  13      309.25      348.45    117.05 o
   3  13  13     3383.90     4251.21    538.87 o
   5  13  13     1691.13     1238.83    167.86 o
 -10  14  13       87.12      132.52    159.05 o
  -8  14  13      261.14      222.02    164.01 o
  -6  14  13      415.81      518.72    244.10 o
  -4  14  13       34.40       22.90     98.87 o
  -2  14  13        8.60      -93.63     93.63 o
   0  14  13       35.22      169.80    116.39 o
 -32   0  14      980.55     1418.86    289.87 o
 -30   0  14     8261.09     7910.51    549.23 o
 -28   0  14      740.29      518.72    213.59 o
 -26   0  14       63.82       22.88    137.31 o
 -24   0  14        7.27      -76.28    106.80 o
 -22   0  14     2296.59     1685.85    259.36 o
 -20   0  14       79.16      221.22    129.68 o
 -18   0  14      919.53     1113.73    198.33 o
 -16   0  14     2201.90     2272.59    178.00 o
 -14   0  14     3342.46     3853.42    211.79 o
 -12   0  14     1263.43     1486.82    137.47 o
 -10   0  14      810.17      697.48     99.68 o
  -8   0  14       67.59      141.76     64.06 o
  -6   0  14    57526.87    56639.28   1186.07 o
  -4   0  14     9827.09    10416.40    332.34 o
  -2   0  14      811.80      371.65     78.77 o
   0   0  14     4321.50     3196.24    221.22 o
   2   0  14    10371.54     8871.67    396.67 o
   4   0  14    18576.73    18368.86    671.29 o
   6   0  14    21036.23    18353.60    694.17 o
   8   0  14    10237.77    10839.76    503.47 o
  10   0  14     1530.52     1746.87    244.10 o
  12   0  14      358.83      282.25    122.05 o
  14   0  14     9227.54     7727.43    465.32 o
  16   0  14       37.74       45.77    106.80 o
  18   0  14      617.36      549.23    175.45 o
  20   0  14      594.98      709.43    198.33 o
  22   0  14      911.30     1449.37    274.62 o
 -31   1  14        1.80      -88.88     88.88 o
 -29   1  14      862.47     1016.62    240.29 o
 -27   1  14     4343.85     5021.73    337.09 o
 -25   1  14     1664.43     1457.37    183.16 o
 -23   1  14     2494.75     2242.71    207.62 o
 -21   1  14     1638.43     1218.49    153.66 o
 -19   1  14     9479.06    10080.87    369.46 o
 -17   1  14      335.03      282.54     73.07 o
 -15   1  14     1124.28     1513.67    103.50 o
 -13   1  14     6266.40     6546.10    182.04 o
 -11   1  14     1523.95     1406.57    101.54 o
  -9   1  14     1395.85     1099.01    127.72 o
  -7   1  14    37080.96    36387.09    578.24 o
  -5   1  14     4105.55     3753.31    218.01 o
  -3   1  14    23782.47    21916.53    444.40 o
  -1   1  14     3772.86     3635.80    145.59 o
   1   1  14    15059.10    13304.89    327.52 o
   3   1  14     4975.54     5205.25    181.31 o
   5   1  14      123.09      158.95     54.41 o
   7   1  14     2653.50     3132.71    207.20 o
   9   1  14      789.69      800.97    115.88 o
  11   1  14    19624.75    19343.63    579.75 o
  13   1  14      513.51      524.48    133.49 o
  15   1  14       92.40       47.95     73.23 o
  17   1  14     3795.03     3944.44    324.20 o
  19   1  14      363.15      512.45    126.67 o
  21   1  14     3100.69     3349.36    279.09 o
 -32   2  14     2136.32     3122.67    293.64 o
 -30   2  14      948.93     1288.42    193.96 o
 -28   2  14     2897.06     3450.17    282.84 o
 -26   2  14      320.78      186.21    105.08 o
 -24   2  14      397.31      477.93    123.71 o
 -22   2  14      412.97      561.95    124.06 o
 -20   2  14     1856.89     2133.61    158.06 o
 -18   2  14     1672.48     1723.30    136.39 o
 -16   2  14     4316.90     4579.57    197.08 o
 -14   2  14     8637.39     9781.04    232.56 o
 -12   2  14     5666.32     6102.49    174.21 o
 -10   2  14      851.70     1021.04     81.31 o
  -8   2  14     1979.56     1659.45    127.72 o
  -6   2  14     9970.33     9164.03    246.81 o
  -4   2  14      176.67      201.75     52.48 o
  -2   2  14     4889.06     3453.72    146.60 o
   0   2  14     1452.49     1143.51    116.70 o
   2   2  14     9011.55     8723.83    241.85 o
   4   2  14     4089.41     4272.04    181.73 o
   6   2  14     2826.81     2916.38    166.77 o
   8   2  14    11727.09    12267.77    328.51 o
  10   2  14     1282.02     1613.98    136.63 o
  12   2  14     5716.19     6533.98    246.13 o
  14   2  14     2033.85     2522.82    180.24 o
  16   2  14     2161.11     2231.32    200.47 o
  18   2  14       13.20      -34.32     68.74 o
  20   2  14     1076.22      961.16    236.48 o
 -31   3  14      833.57     1134.66    354.71 o
 -29   3  14       81.36      265.80    121.28 o
 -27   3  14      221.20      357.51    120.56 o
 -25   3  14      801.68     1052.41    175.45 o
 -23   3  14      487.08      750.49    194.52 o
 -21   3  14       74.93       74.98     67.44 o
 -19   3  14     2031.27     2038.06    166.90 o
 -17   3  14      139.51      223.52     68.74 o
 -15   3  14     5245.04     5812.42    222.88 o
 -13   3  14       48.35      109.91     45.05 o
 -11   3  14       23.68      -11.70     36.13 o
  -9   3  14    10889.96    10444.88    235.64 o
  -7   3  14      291.02      268.98     58.62 o
  -5   3  14       44.32      -18.41     39.15 o
  -3   3  14     3984.93     3739.12    150.64 o
  -1   3  14     2718.36     2614.54    131.20 o
   1   3  14     1036.13      715.86    115.35 o
   3   3  14      683.36      992.31     93.35 o
   5   3  14      146.52       95.60     49.51 o
   7   3  14      432.73      354.69     92.60 o
   9   3  14      805.28      752.56     99.01 o
  11   3  14     4142.49     4365.24    209.86 o
  13   3  14      197.49      300.93    106.27 o
  15   3  14      346.88      367.68    183.08 o
  17   3  14     2022.29     2205.37    236.60 o
  19   3  14       59.25      152.57    144.94 o
  21   3  14      364.73      305.13    167.82 o
 -30   4  14      153.30      356.73    135.57 o
 -28   4  14      207.29      324.20    118.67 o
 -26   4  14      122.30      -80.37     80.37 o
 -24   4  14      996.62      773.83    139.00 o
 -22   4  14     2125.34     2219.56    171.01 o
 -20   4  14     2444.98     2916.06    188.50 o
 -18   4  14      201.85      194.97     77.20 o
 -16   4  14     8700.51     8251.16    263.53 o
 -14   4  14        9.68       63.53     57.99 o
 -12   4  14     7392.66     7551.52    199.14 o
 -10   4  14       69.04       -2.15     48.05 o
  -8   4  14     8635.63     8864.38    248.62 o
  -6   4  14       95.50       82.31     48.05 o
  -4   4  14       96.43      111.74     45.32 o
  -2   4  14      222.33      127.63     81.39 o
   0   4  14     1230.00     1689.60    110.11 o
   2   4  14      837.69     1040.35    144.94 o
   4   4  14     7732.92     6913.20    298.46 o
   6   4  14       25.44      -46.10     60.46 o
   8   4  14      291.04      259.15     96.64 o
  10   4  14      446.75      446.77    122.05 o
  12   4  14     1449.02     1610.09    194.18 o
  14   4  14      431.62      921.38    159.41 o
  16   4  14      126.86      -50.71     87.49 o
  18   4  14        7.39       75.22     96.64 o
  20   4  14      187.75      266.99    175.45 o
 -29   5  14      133.32       60.65    110.48 o
 -27   5  14        3.99      205.79    286.06 o
 -25   5  14      315.92      563.82    133.56 o
 -23   5  14       70.34        0.54     68.32 o
 -21   5  14        7.50      -14.06     63.86 o
 -19   5  14     2131.32     2260.45    166.31 o
 -17   5  14      270.81      285.42     77.87 o
 -15   5  14     1817.24     1850.80    141.75 o
 -13   5  14    11173.81    10712.53    297.21 o
 -11   5  14     6445.07     6803.43    221.97 o
  -9   5  14     2794.57     2490.59    312.76 o
  -7   5  14        7.77        0.28     72.67 o
  -5   5  14    19435.59    18851.45   1014.56 o
  -3   5  14      537.47      579.75    107.48 o
  -1   5  14        3.50       31.15     64.84 o
   1   5  14     3671.69     3836.26    252.78 o
   3   5  14     4223.41     4048.35    239.62 o
   5   5  14     1122.01      934.71    137.47 o
   7   5  14     5527.59     5250.33    279.09 o
   9   5  14     1836.76     2206.96    213.01 o
  11   5  14     1736.91     2305.76    316.57 o
  13   5  14     1065.93     1239.93    289.87 o
  15   5  14     1076.78     1313.17    188.79 o
  17   5  14      211.80      323.88    129.12 o
  19   5  14      246.86      317.34    148.75 o
 -28   6  14      170.97      216.54    118.30 o
 -26   6  14      595.33      457.70    134.85 o
 -24   6  14     2013.55     2029.85    172.66 o
 -22   6  14     1792.04     1448.90    146.83 o
 -20   6  14      541.99      419.55     92.53 o
 -18   6  14      130.15      165.41    102.06 o
 -16   6  14     1039.63     1052.42    156.43 o
 -14   6  14     1431.02     1570.44    180.16 o
 -12   6  14    12165.68    11304.36    686.54 o
 -10   6  14     4184.19     4233.47    276.81 o
  -8   6  14     2041.98     1849.47    186.72 o
  -6   6  14       47.24      -13.50     91.54 o
  -4   6  14     1119.33     1169.18    149.88 o
  -2   6  14     4009.13     3839.14    258.24 o
   0   6  14        3.20       -9.22     64.06 o
   2   6  14      472.03     1002.99    354.71 o
   4   6  14      361.95      268.73     93.36 o
   6   6  14     1383.21     1508.67    175.81 o
   8   6  14      262.38      264.10    129.68 o
  10   6  14        5.77      -65.98     65.98 o
  12   6  14     1407.42     1498.67    192.17 o
  14   6  14     5225.47     6057.62    380.25 o
  16   6  14       13.22      100.23    115.13 o
  18   6  14      234.31      357.06    135.33 o
 -27   7  14        0.25      -99.17    137.31 o
 -25   7  14        0.46      -22.88    102.49 o
 -23   7  14        1.85      -25.43     93.11 o
 -21   7  14      621.95      400.94    131.96 o
 -19   7  14     1154.97     1151.56    177.02 o
 -17   7  14      260.77      148.75    141.12 o
 -15   7  14      160.47      225.84    100.79 o
 -13   7  14     4489.65     4394.12    296.43 o
 -11   7  14      655.77      585.67    130.10 o
  -9   7  14      977.74      881.85    146.46 o
  -7   7  14     6455.63     6983.88    453.88 o
  -5   7  14     5506.17     5801.53    293.01 o
  -3   7  14     4547.32     4966.87    283.40 o
  -1   7  14     6601.19     7233.90    369.97 o
   1   7  14       50.95      503.47    167.82 o
   3   7  14       46.75      -63.47     63.47 o
   5   7  14       62.27       -5.09     71.48 o
   7   7  14     3930.47     3857.61    286.73 o
   9   7  14     1432.91     1201.83    169.33 o
  11   7  14     1019.15      765.14    150.74 o
  13   7  14     1019.76     1120.21    147.17 o
  15   7  14       17.04       33.61     97.08 o
  17   7  14      348.50      339.46    156.38 o
 -26   8  14      137.57      113.83    107.47 o
 -24   8  14      392.60      305.54    111.11 o
 -22   8  14       91.99       17.35     87.61 o
 -20   8  14     1557.01     1451.57    166.96 o
 -18   8  14     3519.12     3399.96    235.49 o
 -16   8  14      702.72      817.54    135.16 o
 -14   8  14       39.91        5.93    144.94 o
 -12   8  14      430.51      268.03    129.68 o
 -10   8  14     5305.13     6057.41    329.54 o
  -8   8  14     3105.15     2917.58    247.32 o
  -6   8  14     9431.96     8685.80    376.82 o
  -4   8  14    15465.17    16558.39    995.49 o
  -2   8  14    11582.36    10797.52    595.00 o
   0   8  14       58.82      110.39     89.81 o
   2   8  14      220.29      198.33    114.42 o
   4   8  14       59.37       78.97     91.22 o
   6   8  14     1010.48     1162.28    169.85 o
   8   8  14      396.15      599.48    133.56 o
  10   8  14     3498.55     2746.33    293.69 o
  12   8  14      670.20      431.13    121.40 o
  14   8  14       88.94       97.09    117.20 o
  16   8  14       14.76      -22.68     95.84 o
 -25   9  14        8.65      -52.67     95.15 o
 -23   9  14      258.00      361.45    115.60 o
 -21   9  14      440.50      461.35    137.58 o
 -19   9  14       64.36      105.02     98.36 o
 -17   9  14      278.50      270.19    103.12 o
 -15   9  14        4.41       86.07     83.45 o
 -13   9  14      320.59      122.05    167.82 o
 -11   9  14      199.43      -79.98    175.45 o
  -9   9  14      129.20      286.06    118.30 o
  -7   9  14      865.31      618.42    213.59 o
  -5   9  14        0.40       25.22    110.61 o
  -3   9  14      140.82       55.71     88.88 o
  -1   9  14     2703.25     2537.45    233.48 o
   1   9  14     1820.63     1391.12    177.52 o
   3   9  14       40.32       73.59     87.49 o
   5   9  14       35.86      -82.44     82.44 o
   7   9  14      216.47      117.18    118.24 o
   9   9  14       99.58      105.35    109.34 o
  11   9  14     1823.25     2163.27    252.78 o
  13   9  14      397.26      347.97    139.93 o
  15   9  14       56.59       65.64    115.13 o
 -24  10  14      206.99      144.16    109.45 o
 -22  10  14        0.85       82.11    104.50 o
 -20  10  14      210.34      201.60    107.90 o
 -18  10  14      214.41      173.21     97.62 o
 -16  10  14       22.62      -25.28     88.30 o
 -14  10  14        3.48      -13.34     79.27 o
 -12  10  14       16.58       94.70    105.82 o
 -10  10  14     1852.82     1656.69    377.60 o
  -8  10  14      475.76      328.50    122.59 o
  -6  10  14     2532.18     2885.38    595.00 o
  -4  10  14        1.81      -57.83     77.40 o
  -2  10  14      719.88      692.46    175.45 o
   0  10  14        3.16        9.94     85.98 o
   2  10  14       11.49      -70.45     70.45 o
   4  10  14      387.14      401.76    128.11 o
   6  10  14     2334.95     2278.82    239.87 o
   8  10  14      667.60      546.90    118.45 o
  10  10  14      187.26      134.47    141.12 o
  12  10  14       15.60      165.91    124.15 o
 -21  11  14       16.06      173.67    117.29 o
 -19  11  14       65.38      -37.44     96.51 o
 -17  11  14        4.07       -0.52     89.25 o
 -15  11  14      944.28     1050.58    155.44 o
 -13  11  14       28.05       68.46     94.06 o
 -11  11  14       93.73       26.70    110.61 o
  -9  11  14      337.76      407.07    146.50 o
  -7  11  14       12.12       67.13    106.27 o
  -5  11  14     3366.58     3419.93    289.93 o
  -3  11  14      333.47      603.40    155.31 o
  -1  11  14      116.01      155.94    111.43 o
   1  11  14      962.72     1255.28    192.17 o
   3  11  14       15.94      105.27    101.55 o
   5  11  14        3.53      -39.79     81.91 o
   7  11  14     1947.13     1980.93    194.71 o
   9  11  14        6.88      -34.13     95.84 o
  11  11  14     1783.50     2456.13    278.01 o
 -18  12  14      929.28     1052.92    163.39 o
 -16  12  14       63.05      144.73    109.55 o
 -14  12  14        1.25       48.83     97.81 o
 -12  12  14     1031.43     1057.62    158.15 o
 -10  12  14        7.27      -51.22    109.85 o
  -8  12  14      217.24       64.30    109.85 o
  -6  12  14      238.92      353.20    136.86 o
  -4  12  14        1.37      -26.41    102.61 o
  -2  12  14     1961.99     1870.15    324.20 o
   0  12  14      187.33       64.51     95.08 o
   2  12  14      175.44       43.11     88.70 o
   4  12  14      474.42      655.79    138.89 o
   6  12  14      182.22      260.00    112.26 o
   8  12  14       23.29       92.63    128.15 o
 -15  13  14     1105.10     1418.88    239.14 o
 -13  13  14      277.78      189.31    181.93 o
 -11  13  14     1666.62     1518.15    183.06 o
  -9  13  14      296.75      480.58    205.96 o
  -7  13  14      355.27      300.68    113.96 o
  -5  13  14        5.03      -84.05     89.14 o
  -3  13  14      391.16      411.30    124.43 o
  -1  13  14      269.63      279.60    116.76 o
   1  13  14      149.30      318.68    117.62 o
   3  13  14     3207.36     3281.40    259.01 o
 -31   1  15      698.81      725.40    159.05 o
 -29   1  15     1188.99     1205.03    191.43 o
 -27   1  15      666.11      751.26    148.26 o
 -25   1  15      265.30      160.19     99.68 o
 -23   1  15       65.85      -34.19     72.67 o
 -21   1  15     7545.66     7858.71    461.51 o
 -19   1  15     1689.52     2252.30    205.96 o
 -17   1  15      720.79      929.02    103.79 o
 -15   1  15      894.38      706.67     76.23 o
 -13   1  15      217.46      241.46     52.84 o
 -11   1  15       30.22      132.58     47.70 o
  -9   1  15    13456.99    12844.19    287.37 o
  -7   1  15      933.13     1099.74     93.59 o
  -5   1  15     6721.25     6833.50    187.31 o
  -3   1  15     9811.69     9861.97    234.08 o
  -1   1  15     8293.76     7653.73    225.93 o
   1   1  15       18.30       92.17     47.38 o
   3   1  15      404.50      319.17     69.84 o
   5   1  15      108.69       98.09     52.62 o
   7   1  15     1385.04     1514.53    217.41 o
   9   1  15      623.97      737.84    113.27 o
  11   1  15    14295.63    14557.48    463.51 o
  13   1  15      762.56      526.23    110.48 o
  15   1  15      199.74       88.68     85.80 o
  17   1  15       60.89       59.60     85.80 o
  19   1  15      290.23      154.21     97.08 o
 -30   2  15      173.00      184.89    112.89 o
 -28   2  15     4588.25     4678.52    328.90 o
 -26   2  15        3.88      -27.07    122.05 o
 -24   2  15      153.82      129.68     91.70 o
 -22   2  15      304.93      159.30     91.22 o
 -20   2  15      207.27      468.82    110.48 o
 -18   2  15     2913.76     2318.80    158.85 o
 -16   2  15     1178.10     1373.54    127.77 o
 -14   2  15     2845.92     2852.29    140.41 o
 -12   2  15     1236.81     1033.05     87.10 o
 -10   2  15     5989.52     5423.89    167.01 o
  -8   2  15        5.79       61.69     39.69 o
  -6   2  15     4335.40     4295.80    193.78 o
  -4   2  15      513.45      579.16     74.15 o
  -2   2  15     3675.42     2975.62    148.41 o
   0   2  15      419.99      527.58     72.22 o
   2   2  15     2882.83     3734.88    254.22 o
   4   2  15      673.76      758.13    153.52 o
   6   2  15       70.83       13.28     58.00 o
   8   2  15     5452.06     6064.89    223.44 o
  10   2  15     3822.72     3708.45    207.83 o
  12   2  15     2635.08     2691.25    185.37 o
  14   2  15        1.92       -7.22     63.40 o
  16   2  15        3.23       54.18     70.18 o
  18   2  15       77.15      -27.63     97.08 o
  20   2  15      487.04      579.75    213.59 o
 -31   3  15      684.73      968.79    251.73 o
 -29   3  15       50.16       57.41    102.06 o
 -27   3  15     2290.11     2405.48    511.09 o
 -25   3  15      612.74      803.20    145.34 o
 -23   3  15      667.82      578.95    125.99 o
 -21   3  15      223.52      122.05     73.72 o
 -19   3  15     5426.53     5539.78    223.45 o
 -17   3  15     1426.54     1751.02    144.14 o
 -15   3  15      122.48      190.71     70.47 o
 -13   3  15       88.13      108.72     46.87 o
 -11   3  15     1488.31     1255.85     94.99 o
  -9   3  15     7217.51     6611.69    185.67 o
  -7   3  15      204.51      242.91     59.18 o
  -5   3  15     3005.84     2794.76    450.16 o
  -3   3  15     1504.51     1424.25    109.45 o
  -1   3  15     1123.43     1282.05    102.31 o
   1   3  15     4799.10     4747.90    178.41 o
   3   3  15      409.06      384.58     66.19 o
   5   3  15     3192.43     3295.44    165.65 o
   7   3  15       33.21      146.20     59.07 o
   9   3  15     3996.54     3448.95    260.20 o
  11   3  15     1950.39     2348.71    223.48 o
  13   3  15      236.68      266.80    108.13 o
  15   3  15     1520.88     1511.23    196.38 o
  17   3  15      595.61      816.50    164.01 o
  19   3  15        1.52       -7.63    129.68 o
 -30   4  15     1261.94     1488.54    228.85 o
 -28   4  15       15.78      133.22    110.48 o
 -26   4  15      392.99      427.02    126.67 o
 -24   4  15       66.21       63.65     85.80 o
 -22   4  15     4512.69     4731.85    247.33 o
 -20   4  15      740.93      735.75    109.87 o
 -18   4  15     6438.74     6465.39    242.37 o
 -16   4  15     1632.79     1755.27    139.08 o
 -14   4  15      627.10      482.07     84.63 o
 -12   4  15      149.66      257.68     58.08 o
 -10   4  15     5055.10     5589.19    198.57 o
  -8   4  15        9.03       30.51     48.79 o
  -6   4  15     6551.40     6643.88    228.43 o
  -4   4  15     1770.34     2227.00    132.13 o
  -2   4  15      183.07      102.98     72.47 o
   0   4  15      187.33      151.15     72.67 o
   2   4  15      601.90      347.34     91.22 o
   4   4  15      719.94      654.77    118.30 o
   6   4  15       16.94      -50.08     91.54 o
   8   4  15      261.96      546.98    121.28 o
  10   4  15      550.88      684.31    133.49 o
  12   4  15       52.50      204.52    148.75 o
  14   4  15     2983.90     2820.54    261.23 o
  16   4  15      256.25      -32.63    175.45 o
  18   4  15     2429.40     2723.20    275.87 o
 -29   5  15     1585.56     1572.92    204.76 o
 -27   5  15      506.94      633.46    148.26 o
 -25   5  15      465.70      370.14    118.30 o
 -23   5  15       63.00      109.70     76.78 o
 -21   5  15     1427.78     1984.26    165.24 o
 -19   5  15     2533.06     2954.80    202.00 o
 -17   5  15     1330.53     1372.77    133.25 o
 -15   5  15    10033.00     9807.75    336.74 o
 -13   5  15     2018.20     2071.72    146.85 o
 -11   5  15      243.51      303.69     98.81 o
  -9   5  15     3498.66     3775.16    450.07 o
  -7   5  15       48.08       15.26     83.91 o
  -5   5  15     3181.85     3252.02    236.60 o
  -3   5  15     1798.04     1862.80    182.45 o
  -1   5  15     1801.92     1893.25    180.16 o
   1   5  15       16.39       -6.96     60.46 o
   3   5  15      262.84      400.28    100.79 o
   5   5  15       36.59        6.58     76.97 o
   7   5  15     6190.07     6565.81    317.01 o
   9   5  15     1704.55     1917.96    213.59 o
  11   5  15      484.39      818.06    194.52 o
  13   5  15      236.87      209.96    112.89 o
  15   5  15      752.65      778.06    152.57 o
  17   5  15       48.29      269.31    123.71 o
  19   5  15      999.60     1159.58    200.93 o
 -28   6  15       30.08       22.88     99.68 o
 -26   6  15      253.31       32.16    244.10 o
 -24   6  15     1886.17     2236.30    234.22 o
 -22   6  15     3899.21     3478.89    287.63 o
 -20   6  15       95.60       16.66    100.79 o
 -18   6  15     1653.52     1933.24    232.66 o
 -16   6  15      458.23      486.05    213.59 o
 -14   6  15     1764.96     1651.43    195.50 o
 -12   6  15    21010.10    21666.55   1441.74 o
 -10   6  15     8042.49     7247.96    522.54 o
  -8   6  15     3043.08     3229.48    248.70 o
  -6   6  15     4710.11     4991.27    284.03 o
  -4   6  15     1038.29      796.64    129.12 o
  -2   6  15      916.28      633.83    120.93 o
   0   6  15     5859.00     6117.39    296.43 o
   2   6  15      183.11      175.45    160.19 o
   4   6  15      269.09      257.30     94.54 o
   6   6  15      452.94      684.31    128.15 o
   8   6  15     9219.64    10202.75    556.86 o
  10   6  15      941.83      678.23    137.46 o
  12   6  15     4731.11     4472.02    522.54 o
  14   6  15     2826.33     3117.47    282.84 o
  16   6  15     2249.29     1594.41    219.38 o
  18   6  15       36.86       -0.54    125.87 o
 -27   7  15      277.87      305.13    198.33 o
 -25   7  15     1204.46     1048.64    183.16 o
 -23   7  15      186.47      141.03    141.12 o
 -21   7  15     1997.89     2165.42    434.81 o
 -19   7  15     5430.64     4958.50    334.30 o
 -17   7  15      449.65      142.79    118.24 o
 -15   7  15     2482.47     2890.93    251.97 o
 -13   7  15     4236.50     3868.01    288.89 o
 -11   7  15      918.25      954.98    156.15 o
  -9   7  15     8669.31     8381.49    831.48 o
  -7   7  15    22657.20    21600.67    641.73 o
  -5   7  15     3294.42     3509.50    396.67 o
  -3   7  15     1867.70     1785.47    193.96 o
  -1   7  15      113.85       61.03     80.91 o
   1   7  15      175.71       58.92     78.07 o
   3   7  15     4047.32     4482.82    343.27 o
   5   7  15     2105.88     2174.05    217.21 o
   7   7  15     3044.21     3242.29    268.25 o
   9   7  15     1868.63     1774.53    207.20 o
  11   7  15     4101.08     5285.37    353.28 o
  13   7  15     1992.91     1608.35    457.70 o
  15   7  15      651.63      386.02    152.57 o
  17   7  15     2974.99     3380.10    322.58 o
 -26   8  15       19.47       96.79    121.28 o
 -24   8  15       30.08       38.50    112.89 o
 -22   8  15     1333.72     1701.69    217.21 o
 -20   8  15      102.96      140.86    297.50 o
 -18   8  15      133.85      128.41    186.89 o
 -16   8  15      893.17     1062.47    236.48 o
 -14   8  15     2504.31     2302.24    339.46 o
 -12   8  15     1313.73     1511.81    194.18 o
 -10   8  15      736.46      918.23    156.15 o
  -8   8  15     4730.08     4706.77    419.55 o
  -6   8  15       85.05      262.83    117.20 o
  -4   8  15      466.58      721.58    146.50 o
  -2   8  15     6981.69     7625.14    354.05 o
   0   8  15     1057.49      753.57    282.25 o
   2   8  15      652.17      776.12    144.44 o
   4   8  15    10370.72     9762.74    667.47 o
   6   8  15       72.94       36.35    160.19 o
   8   8  15      244.75      465.03    167.82 o
  10   8  15      367.91      538.78    144.44 o
  12   8  15       29.28      -15.23     77.58 o
  14   8  15     2774.13     3460.52    322.43 o
  16   8  15        0.31       77.61    123.71 o
 -25   9  15      671.32     1242.65    210.57 o
 -23   9  15      317.01      797.23    362.34 o
 -21   9  15      380.17      910.88    335.64 o
 -19   9  15     4197.20     4660.57    347.13 o
 -17   9  15     1492.95     1395.13    472.95 o
 -15   9  15     3987.37     5256.88    404.30 o
 -13   9  15      407.14      799.24    157.42 o
 -11   9  15      809.90      666.79    167.82 o
  -9   9  15     6019.11     6204.43    351.72 o
  -7   9  15      909.53      681.38    145.64 o
  -5   9  15     3003.59     3678.68    389.04 o
  -3   9  15      404.46      262.15    109.69 o
  -1   9  15     1464.27     1474.01    190.07 o
   1   9  15     3375.13     3909.68    305.13 o
   3   9  15      352.17      332.49    122.66 o
   5   9  15     2096.55     1926.96    216.02 o
   7   9  15      800.40      744.44    151.96 o
   9   9  15     1138.48      988.92    177.02 o
  11   9  15     4688.99     4963.13    380.05 o
  13   9  15      102.13      133.68    112.89 o
 -22  10  15       76.26       45.08     99.01 o
 -20  10  15      863.06      804.00    147.10 o
 -18  10  15      408.04      493.00    128.98 o
 -16  10  15       64.45       48.02    115.39 o
 -14  10  15      418.60      732.52    270.80 o
 -12  10  15      482.35      351.51    133.56 o
 -10  10  15       96.13      -53.40    251.73 o
  -8  10  15     2956.68     3068.01    275.87 o
  -6  10  15      881.47     1232.11    347.09 o
  -4  10  15     2385.33     2102.95    469.14 o
  -2  10  15     2907.96     2941.63    267.58 o
   0  10  15      302.83      247.92    186.89 o
   2  10  15      599.02      656.16    282.25 o
   4  10  15      483.59      527.65    142.26 o
   6  10  15       90.56       96.82    102.61 o
   8  10  15      780.97      837.21    146.49 o
  10  10  15       86.46      200.72    133.49 o
  12  10  15      411.83      318.59    136.83 o
 -21  11  15       85.04      216.17    113.47 o
 -19  11  15       25.13      160.10    109.93 o
 -17  11  15      283.67      286.54    119.65 o
 -15  11  15       25.17      -94.15    102.98 o
 -13  11  15     1098.57      997.24    205.96 o
 -11  11  15     4185.77     4480.06    450.07 o
  -9  11  15      784.11      871.33    175.81 o
  -7  11  15     1166.51     1230.18    190.97 o
  -5  11  15      582.25      483.26    153.66 o
  -3  11  15      557.43      698.72    156.15 o
  -1  11  15      717.67      599.42    150.28 o
   1  11  15     2097.04     1998.69    232.77 o
   3  11  15        9.29       75.52    104.29 o
   5  11  15        3.49       63.39    110.24 o
   7  11  15      214.13      121.44    105.94 o
   9  11  15      792.92      673.19    168.60 o
 -18  12  15      312.38      272.07    126.46 o
 -16  12  15      862.98      993.65    203.64 o
 -14  12  15      237.91      195.17    217.41 o
 -12  12  15     1119.19     1321.78    297.50 o
 -10  12  15      141.51      215.93    132.07 o
  -8  12  15       91.95      -57.11    175.45 o
  -6  12  15      387.73      187.85    126.45 o
  -4  12  15       41.89       76.81    113.64 o
  -2  12  15       20.89      -20.54     97.03 o
   0  12  15       73.54      -38.69    100.02 o
   2  12  15      638.81      645.45    136.39 o
   4  12  15     2305.66     2469.02    256.52 o
   6  12  15     4485.61     4261.29    290.15 o
 -13  13  15       11.28       34.96    133.49 o
 -11  13  15      104.52       52.31    128.15 o
  -9  13  15       64.38      153.74    209.78 o
  -7  13  15      146.10      -71.14    113.64 o
  -5  13  15      544.43      447.96    141.55 o
  -3  13  15      773.75      590.97    133.72 o
  -1  13  15      289.97      281.96    116.16 o
   1  13  15      415.30      486.54    147.83 o
 -30   0  16     8052.43     8116.47    564.49 o
 -28   0  16    16408.87    16599.10    823.85 o
 -26   0  16      145.75      266.99    160.19 o
 -24   0  16     1326.64     1769.76    289.87 o
 -22   0  16    11075.53    10778.74    579.75 o
 -20   0  16     3399.63     3463.23    358.53 o
 -18   0  16     6404.61     6140.75    396.67 o
 -16   0  16     9827.49    10025.87    419.55 o
 -14   0  16     5670.76     5347.20    245.38 o
 -12   0  16     1226.41      918.75    121.28 o
 -10   0  16      720.90      358.44     88.88 o
  -8   0  16     3496.77     3406.91    400.48 o
  -6   0  16      405.03      308.60     87.90 o
  -4   0  16    58197.49    61784.25   1309.05 o
  -2   0  16     5629.57     5871.67    256.23 o
   0   0  16    10139.77    10302.74    355.03 o
   2   0  16     2591.23     2494.44    251.73 o
   4   0  16     5742.28     5927.16    350.90 o
   6   0  16      749.73      884.88    175.45 o
   8   0  16    35303.78    34533.15   1159.50 o
  10   0  16     7122.41     7048.52    427.18 o
  12   0  16     1409.90     2235.08    289.87 o
  14   0  16     6026.64     5904.28    427.18 o
  16   0  16       90.19      -99.17    106.80 o
  18   0  16     1523.72     1891.81    305.13 o
 -31   1  16     3351.11     4429.59    877.25 o
 -29   1  16      277.54      431.00    139.93 o
 -27   1  16      250.39      258.15    148.75 o
 -25   1  16     9043.96     9421.34    762.83 o
 -23   1  16       49.99       53.17     88.88 o
 -21   1  16      804.94      510.04    118.30 o
 -19   1  16    12200.33    12666.02    431.42 o
 -17   1  16       16.07       53.93     70.25 o
 -15   1  16      205.37      144.99     52.17 o
 -13   1  16     5914.65     6313.26    186.31 o
 -11   1  16     5774.81     5762.24    177.01 o
  -9   1  16    16003.17    15141.50    351.23 o
  -7   1  16       62.76      217.37     52.57 o
  -5   1  16    13046.35    13694.67    295.14 o
  -3   1  16     1328.70     1188.04    106.80 o
  -1   1  16    13023.61    12287.11    312.20 o
   1   1  16     5384.95     5054.26    189.27 o
   3   1  16     6407.57     6395.82    315.66 o
   5   1  16    11781.70    11211.00    310.20 o
   7   1  16    25814.62    26682.89    568.74 o
   9   1  16       42.75      115.51     74.94 o
  11   1  16    10869.28     9452.84    360.91 o
  13   1  16       67.43      222.07     95.35 o
  15   1  16     2841.73     2945.24    354.71 o
  17   1  16     2098.82     2131.02    232.66 o
  19   1  16      243.50      327.49    103.99 o
 -30   2  16      535.01      439.45    137.47 o
 -28   2  16      492.83      849.22    186.89 o
 -26   2  16       34.11      164.21    106.80 o
 -24   2  16       81.48      -40.68     80.37 o
 -22   2  16      529.28      510.53    118.30 o
 -20   2  16        4.32       57.21     75.52 o
 -18   2  16     7902.51     8438.63    274.43 o
 -16   2  16      431.40      623.42    128.15 o
 -14   2  16      282.49      361.64     64.67 o
 -12   2  16       11.69        9.62     42.75 o
 -10   2  16      704.67      729.53     78.32 o
  -8   2  16    12058.50    12588.70    278.51 o
  -6   2  16       78.19       32.17     43.74 o
  -4   2  16      187.00      188.80     56.13 o
  -2   2  16     1044.42      972.29     96.01 o
   0   2  16       14.98       35.60     44.04 o
   2   2  16     5848.87     5901.42    206.89 o
   4   2  16     4914.97     4625.74    188.01 o
   6   2  16     4709.44     5362.84    255.28 o
   8   2  16      742.52      992.48    111.95 o
  10   2  16     5305.06     5156.49    237.06 o
  12   2  16      672.40      786.79    115.23 o
  14   2  16     1031.47     1181.20    232.66 o
  16   2  16        1.16      -30.51     87.90 o
  18   2  16     1269.63     1791.95    244.10 o
 -31   3  16       96.57      189.59    129.12 o
 -29   3  16     1928.21     1990.98    223.41 o
 -27   3  16      673.95      396.35    129.12 o
 -25   3  16     3911.65     4070.33    293.94 o
 -23   3  16        7.49       34.21    202.15 o
 -21   3  16     8887.65     9204.55    302.15 o
 -19   3  16      327.24      355.98    119.27 o
 -17   3  16      770.00      789.80    117.70 o
 -15   3  16      116.39      156.57     83.65 o
 -13   3  16      226.57      201.31     54.28 o
 -11   3  16      221.31      216.47     56.18 o
  -9   3  16     7894.42     7735.25    207.60 o
  -7   3  16        9.64       26.70     47.10 o
  -5   3  16     1228.37     1227.53    122.59 o
  -3   3  16      764.69      757.47     88.58 o
  -1   3  16     8758.37     8475.98    248.63 o
   1   3  16     2323.55     2221.69    142.02 o
   3   3  16     1482.58     1314.12    112.64 o
   5   3  16     2240.85     3078.92    404.30 o
   7   3  16      455.18      467.45    171.64 o
   9   3  16      136.32      195.93     95.84 o
  11   3  16     7181.03     7233.50    442.44 o
  13   3  16       16.73      -94.74    114.42 o
  15   3  16      143.44      125.87    102.49 o
  17   3  16      962.31     1198.07    188.71 o
  19   3  16      316.17      411.93    190.71 o
 -30   4  16       56.69      113.38    175.45 o
 -28   4  16      129.73       95.35    107.88 o
 -26   4  16       71.78       73.60    175.45 o
 -24   4  16      491.10      259.36    107.88 o
 -22   4  16     2240.19     2311.00    176.57 o
 -20   4  16      269.95      206.90     78.59 o
 -18   4  16      607.45      875.15    111.11 o
 -16   4  16       67.20      227.02     75.63 o
 -14   4  16     3703.63     3455.88    181.04 o
 -12   4  16      116.43      100.00     77.07 o
 -10   4  16       45.98       93.25     48.33 o
  -8   4  16      912.07      858.12     95.99 o
  -6   4  16     1555.88     2243.78    199.58 o
  -4   4  16      236.01      165.79     78.77 o
  -2   4  16      750.38      821.53    152.57 o
   0   4  16       70.29      -12.08     62.07 o
   2   4  16     3214.32     3153.41    239.87 o
   4   4  16      573.03      752.33    128.11 o
   6   4  16      459.51      481.67    232.66 o
   8   4  16       98.48      189.44    160.19 o
  10   4  16     1415.98     1596.99    240.29 o
  12   4  16      518.63      406.32    282.25 o
  14   4  16     1721.78     2770.24    556.86 o
  16   4  16       17.15      122.98    105.82 o
  18   4  16       41.21      236.48    167.82 o
 -29   5  16       21.12      153.11    194.52 o
 -27   5  16        4.59       53.40    102.49 o
 -25   5  16       53.85      209.48    104.25 o
 -23   5  16     3114.10     2924.64    216.85 o
 -21   5  16     1996.34     1962.33    164.26 o
 -19   5  16     2142.96     2069.36    162.08 o
 -17   5  16      414.05      362.57     86.09 o
 -15   5  16     3146.15     3225.30    438.63 o
 -13   5  16        2.44       60.31     85.80 o
 -11   5  16        4.35       32.55     80.37 o
  -9   5  16      945.56      978.89    145.34 o
  -7   5  16     1978.75     2165.03    232.66 o
  -5   5  16      167.75      153.35     78.07 o
  -3   5  16      600.72      651.13    121.28 o
  -1   5  16     2031.48     1997.75    190.61 o
   1   5  16     1390.28     1602.38    179.19 o
   3   5  16        4.64      -22.88     67.67 o
   5   5  16     5373.99     5218.05    842.92 o
   7   5  16      111.82      -10.90     70.45 o
   9   5  16     4288.00     3424.44    492.02 o
  11   5  16       60.60      219.16    156.38 o
  13   5  16      379.34      358.69    124.62 o
  15   5  16      658.37      713.53    156.15 o
  17   5  16      465.22      839.82    175.81 o
 -28   6  16      305.92      457.70    205.96 o
 -26   6  16      122.72      175.45    160.19 o
 -24   6  16      446.32      450.07    134.85 o
 -22   6  16       50.50      102.78    102.06 o
 -20   6  16      560.76      657.92    150.74 o
 -18   6  16     1211.10     1147.15    166.17 o
 -16   6  16      173.35      109.34     95.31 o
 -14   6  16      213.59      272.13    152.57 o
 -12   6  16     1704.57     1277.27    362.34 o
 -10   6  16     8191.38     8564.78    484.39 o
  -8   6  16     3832.97     4286.47    297.59 o
  -6   6  16      737.99      858.43    148.75 o
  -4   6  16      774.92      779.51    139.24 o
  -2   6  16     1052.69     1156.05    247.92 o
   0   6  16     1452.92     1257.28    160.74 o
   2   6  16     8908.74     9458.74    391.00 o
   4   6  16      434.67      289.87    160.19 o
   6   6  16      520.60      537.66    125.99 o
   8   6  16     1170.93      691.22    160.19 o
  10   6  16      234.01      119.99     98.81 o
  12   6  16     1182.98     1453.45    196.38 o
  14   6  16      553.26      240.54    121.28 o
  16   6  16      756.12      780.36    173.75 o
 -27   7  16      225.79      114.42    160.19 o
 -25   7  16        0.61       61.03    112.89 o
 -23   7  16      256.52      292.05    198.33 o
 -21   7  16     1379.76     1226.66    255.55 o
 -19   7  16     1595.66     1708.40    207.62 o
 -17   7  16     1712.32     1271.64    182.45 o
 -15   7  16     1003.03      975.61    183.08 o
 -13   7  16     1308.63     1022.54    161.55 o
 -11   7  16       75.12       57.64     96.64 o
  -9   7  16    22268.00    21677.78    690.36 o
  -7   7  16      541.58      670.91    152.57 o
  -5   7  16     6833.97     7469.23    411.93 o
  -3   7  16      237.90      407.91    117.20 o
  -1   7  16        8.33       14.98     70.45 o
   1   7  16     2919.65     3301.52    265.68 o
   3   7  16     1239.54     1168.34    274.62 o
   5   7  16     1987.82     1860.70    263.18 o
   7   7  16       65.83       99.95    102.61 o
   9   7  16       21.38      -27.51     85.98 o
  11   7  16        4.12      175.64    110.48 o
  13   7  16        0.04       72.37    102.61 o
  15   7  16     4270.86     4616.26    453.88 o
 -26   8  16        0.27      152.57    183.08 o
 -24   8  16      133.97      293.69    134.85 o
 -22   8  16      520.25      328.45    141.12 o
 -20   8  16       14.17      -85.87    105.08 o
 -18   8  16     1211.80     1170.95    186.72 o
 -16   8  16      229.14      181.75    164.01 o
 -14   8  16      224.34       76.28    107.48 o
 -12   8  16     2501.40     2185.89    232.37 o
 -10   8  16     1737.93     1561.67    201.59 o
  -8   8  16    13382.32    13433.45    498.52 o
  -6   8  16      929.17      996.08    225.03 o
  -4   8  16        0.87       54.35     84.30 o
  -2   8  16     2608.04     2207.74    472.95 o
   0   8  16     2173.93     1935.76    210.16 o
   2   8  16      717.53      741.68    146.50 o
   4   8  16     3096.54     2679.94    250.43 o
   6   8  16       78.59       30.51     87.49 o
   8   8  16       95.16       93.69    102.61 o
  10   8  16      281.68       58.29    100.19 o
  12   8  16      138.50      111.08     89.65 o
  14   8  16        0.89       36.93    156.38 o
 -23   9  16        9.83       78.39    126.67 o
 -21   9  16        7.71       -4.72    111.74 o
 -19   9  16      287.02      227.76    130.10 o
 -17   9  16     1541.91     1503.80    208.57 o
 -15   9  16      356.08      436.83    142.86 o
 -13   9  16     1012.85      653.78    240.29 o
 -11   9  16     1079.49     1047.91    179.62 o
  -9   9  16       84.63      -54.30     87.49 o
  -7   9  16      696.95      495.09    135.57 o
  -5   9  16        0.64        4.45     93.11 o
  -3   9  16      675.65      463.14    128.15 o
  -1   9  16       16.45      -53.15     82.44 o
   1   9  16     1543.26     1563.93    255.55 o
   3   9  16      914.76      742.42    149.88 o
   5   9  16       20.17      -12.71     95.31 o
   7   9  16      138.28       81.73    112.89 o
   9   9  16     1296.39     1319.95    200.93 o
  11   9  16      618.58      647.71    135.59 o
  13   9  16        0.67      -94.54     94.54 o
 -22  10  16      404.47      287.63    135.57 o
 -20  10  16      588.11      340.64    148.26 o
 -18  10  16      554.49      389.44    331.83 o
 -16  10  16      984.20      838.37    175.81 o
 -14  10  16      145.44      243.17    225.03 o
 -12  10  16        2.62      -77.52    186.89 o
 -10  10  16        0.23      -32.99     94.54 o
  -8  10  16      246.19       55.26    109.69 o
  -6  10  16      998.23      779.65    155.18 o
  -4  10  16      334.68      295.98    120.56 o
  -2  10  16       28.68      -74.01     97.08 o
   0  10  16      179.18      299.73    128.11 o
   2  10  16     2603.18     2394.97    247.32 o
   4  10  16     1826.73     1799.02    392.86 o
   6  10  16       28.83       19.83    101.55 o
   8  10  16        3.50      103.85    100.53 o
  10  10  16       46.01      186.57    144.94 o
 -19  11  16      280.04      462.78    157.55 o
 -17  11  16     1092.62     1474.53    223.48 o
 -15  11  16       14.08     -106.27    106.27 o
 -13  11  16        1.21      -91.16    160.19 o
 -11  11  16      513.93      284.69    133.56 o
  -9  11  16      136.14      220.91    331.83 o
  -7  11  16      111.63      -28.55     94.28 o
  -5  11  16        5.47     -104.25    104.25 o
  -3  11  16        0.59      -77.98    106.80 o
  -1  11  16        0.91      -87.49     87.49 o
   1  11  16       21.36      -84.69    102.61 o
   3  11  16      386.21      452.25    244.10 o
   5  11  16     1607.81     1769.36    282.25 o
   7  11  16       96.05      -13.70     96.41 o
 -16  12  16     1274.35     1301.62    219.93 o
 -14  12  16       10.62      -40.68    119.13 o
 -12  12  16       12.52       34.58    120.56 o
 -10  12  16      266.82       -7.63    112.89 o
  -8  12  16      257.65      345.11    213.59 o
  -6  12  16        9.93       62.89    251.73 o
  -4  12  16      171.52       79.50    117.02 o
  -2  12  16     2027.74     2142.16    347.09 o
   0  12  16       28.10      -71.56    112.89 o
   2  12  16       82.02       32.11     95.38 o
   4  12  16     1026.18     1340.85    178.65 o
 -11  13  16       10.78     -115.13    115.13 o
  -9  13  16        4.75     -115.50    115.50 o
  -7  13  16     1866.44     1657.58    266.99 o
  -5  13  16      799.30      875.37    196.10 o
  -3  13  16       26.63      102.61    144.65 o
  -1  13  16       91.14      -29.76    100.90 o
 -31   1  17      104.71      287.13    131.96 o
 -29   1  17     2482.43     2633.49    389.04 o
 -27   1  17     1078.94     1031.25    166.95 o
 -25   1  17     1114.81      888.57    157.42 o
 -23   1  17      129.34       31.47    106.80 o
 -21   1  17     1809.87     1995.05    204.12 o
 -19   1  17     1917.46     2025.42    191.43 o
 -17   1  17     1338.44     1544.32    135.96 o
 -15   1  17      323.12      250.58     61.58 o
 -13   1  17     5804.93     6132.45    191.22 o
 -11   1  17      149.49      199.38     56.58 o
  -9   1  17     3363.80     3254.42    209.48 o
  -7   1  17     2024.48     2135.65    125.56 o
  -5   1  17     9587.02    10300.13    298.38 o
  -3   1  17     1804.09     1972.16    123.06 o
  -1   1  17       53.04      129.30     54.41 o
   1   1  17     3223.68     3141.51    237.65 o
   3   1  17      401.44      468.35    126.95 o
   5   1  17     5035.61     5359.56    218.99 o
   7   1  17    13599.50    13284.85    362.28 o
   9   1  17       84.73      195.72     72.53 o
  11   1  17     4745.62     4993.44    313.93 o
  13   1  17      686.17      607.48    106.74 o
  15   1  17        3.35      224.83    102.06 o
  17   1  17        0.31      -70.18     70.18 o
 -30   2  17      388.71      460.63    160.19 o
 -28   2  17      138.19       18.96     94.28 o
 -26   2  17      205.45      317.84    152.57 o
 -24   2  17     1574.91     1414.18    183.16 o
 -22   2  17     1556.64     1501.22    177.02 o
 -20   2  17      875.75      958.85    145.34 o
 -18   2  17     7571.53     7583.99    265.40 o
 -16   2  17       99.57      192.97     74.15 o
 -14   2  17     1680.07     1883.94    121.85 o
 -12   2  17     1169.06     1145.99    108.41 o
 -10   2  17     1315.42     1452.80    106.47 o
  -8   2  17       66.60       70.74     45.62 o
  -6   2  17     1351.55     2104.61    124.50 o
  -4   2  17        8.79        3.11     45.95 o
  -2   2  17     4497.14     4355.55    182.90 o
   0   2  17      524.30      424.13     77.06 o
   2   2  17     1439.82     1229.19    149.48 o
   4   2  17     1779.72     1542.26    158.54 o
   6   2  17     6540.35     6818.70    357.57 o
   8   2  17     4763.51     4762.53    273.88 o
  10   2  17      872.45      850.70    110.78 o
  12   2  17     1420.10     1143.77    305.13 o
  14   2  17      114.71       27.24     95.35 o
  16   2  17      638.85      238.21    129.68 o
  18   2  17      210.37      160.19    124.15 o
 -29   3  17      438.69      369.82    134.53 o
 -27   3  17       11.61       71.59    110.61 o
 -25   3  17      462.44      288.28    115.13 o
 -23   3  17      824.44      981.51    158.51 o
 -21   3  17      940.12     1150.65    160.74 o
 -19   3  17     2219.44     2340.19    173.08 o
 -17   3  17       58.65       66.10     65.77 o
 -15   3  17      126.40      120.89     68.90 o
 -13   3  17     1898.93     1900.76    122.37 o
 -11   3  17     3703.18     3634.76    153.52 o
  -9   3  17      807.07      529.62     72.36 o
  -7   3  17     4872.46     5004.88    375.96 o
  -5   3  17     2992.48     2821.26    161.45 o
  -3   3  17       17.27       27.97     52.16 o
  -1   3  17     1639.48     1435.44    136.33 o
   1   3  17     2201.03     2624.12    219.38 o
   3   3  17      288.00      176.40     85.80 o
   5   3  17     4213.74     4818.70    285.71 o
   7   3  17      304.60      228.09    106.27 o
   9   3  17      168.91      432.16    152.57 o
  11   3  17      110.74      364.08    117.20 o
  13   3  17      276.85      122.62    107.48 o
  15   3  17      275.47      173.37    137.31 o
  17   3  17      170.52      108.66    110.48 o
 -30   4  17       30.41       76.28    118.67 o
 -28   4  17        2.14      103.08    105.08 o
 -26   4  17      169.71      239.42    118.30 o
 -24   4  17     1247.39     1411.34    274.62 o
 -22   4  17      899.76     1103.41    133.55 o
 -20   4  17      224.73      351.91     89.06 o
 -18   4  17      404.14      571.95    116.91 o
 -16   4  17      133.79      160.66     88.88 o
 -14   4  17       62.82       49.42     64.23 o
 -12   4  17     7868.57     8358.74    291.78 o
 -10   4  17      536.44      525.30     91.65 o
  -8   4  17      114.81      214.05     88.88 o
  -6   4  17      349.63      171.64     84.30 o
  -4   4  17     3005.05     2579.22    220.37 o
  -2   4  17       11.24       76.28     73.23 o
   0   4  17     1248.43     1115.16    150.74 o
   2   4  17     1531.92     1135.73    155.31 o
   4   4  17       73.61      -11.90     65.98 o
   6   4  17      684.19      824.65    146.50 o
   8   4  17       66.14      136.22     91.54 o
  10   4  17      570.17      813.84    156.15 o
  12   4  17      914.91      830.79    259.36 o
  14   4  17      395.78      369.97    186.89 o
  16   4  17      434.01      386.50    171.64 o
 -29   5  17      355.58      295.17    331.83 o
 -27   5  17       82.62      161.34    129.68 o
 -25   5  17      605.03      675.23    144.76 o
 -23   5  17     1337.73     1190.34    147.36 o
 -21   5  17     1701.53     1827.30    211.79 o
 -19   5  17     1559.25     1690.59    297.50 o
 -17   5  17     2374.19     2267.46    328.02 o
 -15   5  17      665.93      535.54    164.01 o
 -13   5  17       39.16      -26.35     87.90 o
 -11   5  17     3040.48     3217.50    254.13 o
  -9   5  17     1622.92     2124.90    209.54 o
  -7   5  17      270.32      320.97    114.42 o
  -5   5  17    20803.79    21363.78    630.89 o
  -3   5  17       16.04       10.90     74.94 o
  -1   5  17      567.39      347.38    125.87 o
   1   5  17     2272.51     2406.09    221.47 o
   3   5  17     1094.44      847.35    146.50 o
   5   5  17      221.60      243.52    104.25 o
   7   5  17     3296.95     2710.82    377.60 o
   9   5  17       10.16      113.62    244.10 o
  11   5  17     2847.33     2492.18    250.78 o
  13   5  17      287.31      385.08    137.46 o
  15   5  17     1093.11     1038.57    213.59 o
 -28   6  17       44.46       38.14    160.19 o
 -26   6  17        4.54       45.77    137.31 o
 -24   6  17        6.30     -135.66    152.57 o
 -22   6  17       10.55       15.46    171.64 o
 -20   6  17     3103.60     3620.69    305.13 o
 -18   6  17     2104.92     2254.87    228.06 o
 -16   6  17     1219.65     1341.50    180.16 o
 -14   6  17      938.63     1192.18    172.36 o
 -12   6  17     1767.50     1466.20    186.03 o
 -10   6  17     2551.84     2768.65    245.38 o
  -8   6  17    15719.16    16470.40    545.88 o
  -6   6  17    19964.39    19756.14    613.14 o
  -4   6  17      888.92      972.02    150.28 o
  -2   6  17     3571.26     3612.77    271.15 o
   0   6  17     1404.41     1353.33    172.28 o
   2   6  17     6203.06     5915.66    314.83 o
   4   6  17     8328.03     8482.58    648.40 o
   6   6  17     4526.14     3501.70    751.38 o
   8   6  17      980.03     1767.38    208.51 o
  10   6  17      230.40      236.48    118.67 o
  12   6  17      536.26      327.10    131.96 o
  14   6  17      262.65      359.10    139.24 o
 -27   7  17      638.94      831.48    244.10 o
 -25   7  17      851.40      885.57    177.02 o
 -23   7  17        9.16      100.73    115.39 o
 -21   7  17     2874.52     3728.03    310.63 o
 -19   7  17      137.83      249.83    171.64 o
 -17   7  17      388.68      257.29    129.12 o
 -15   7  17     2352.54     2906.40    261.23 o
 -13   7  17        0.12     -129.68    137.31 o
 -11   7  17     2559.25     3035.96    265.98 o
  -9   7  17     3890.70     3968.90    373.78 o
  -7   7  17     5386.99     5794.26    329.54 o
  -5   7  17      378.91      423.77    122.59 o
  -3   7  17     2577.78     2352.43    427.18 o
  -1   7  17     7214.50     7581.83    360.48 o
   1   7  17     3535.57     3881.46    297.59 o
   3   7  17      162.07       64.08     88.86 o
   5   7  17     4440.29     4133.68    309.28 o
   7   7  17      553.85      497.43    128.11 o
   9   7  17     1530.49     1947.79    251.73 o
  11   7  17     2269.06     2786.66    396.67 o
  13   7  17      126.77      358.53    136.83 o
 -24   8  17      542.60      633.15    162.87 o
 -22   8  17        5.13      -77.62    104.29 o
 -20   8  17       48.22      301.54    228.85 o
 -18   8  17      530.87      544.08    282.25 o
 -16   8  17     2113.76     1682.20    251.73 o
 -14   8  17      245.84      179.18    117.02 o
 -12   8  17     3704.60     3768.36    396.67 o
 -10   8  17     6947.31     7376.10    368.04 o
  -8   8  17     8328.53     8876.04    404.01 o
  -6   8  17       66.32       13.81     98.81 o
  -4   8  17      771.89      814.46    194.52 o
  -2   8  17     1597.42     1646.93    232.66 o
   0   8  17      251.75       89.53    100.79 o
   2   8  17     2381.49     2580.56    250.78 o
   4   8  17     2287.18     2626.73    400.48 o
   6   8  17        4.64      -78.49     78.49 o
   8   8  17     2000.30     2088.42    289.87 o
  10   8  17       45.63        3.81    202.15 o
  12   8  17      636.08      467.30    138.29 o
 -23   9  17       12.94      -85.08    104.25 o
 -21   9  17     1161.89     1444.64    220.37 o
 -19   9  17     2695.87     2736.59    278.01 o
 -17   9  17     1218.82      753.18    166.95 o
 -15   9  17     2911.51     3193.62    293.05 o
 -13   9  17      544.12      341.48    133.70 o
 -11   9  17     7601.19     7721.94    393.14 o
  -9   9  17     2689.22     2968.05    273.67 o
  -7   9  17      526.23      682.66    312.76 o
  -5   9  17     1393.34     1075.93    179.62 o
  -3   9  17      840.61      784.71    161.29 o
  -1   9  17      186.19      114.42    102.61 o
   1   9  17     2199.63     2168.99    236.37 o
   3   9  17        3.88        9.15    106.80 o
   5   9  17      560.11      660.03    161.29 o
   7   9  17     1430.74     1626.84    217.21 o
   9   9  17      370.24      541.05    144.76 o
  11   9  17     1409.19     1952.69    205.50 o
 -22  10  17      146.78      268.19    228.85 o
 -20  10  17       17.79      -52.69    113.64 o
 -18  10  17     1253.16     1722.33    266.99 o
 -16  10  17     1047.96      690.44    228.85 o
 -14  10  17      510.79      613.05    179.26 o
 -12  10  17       51.03      -86.68     91.54 o
 -10  10  17     1503.31     1443.97    208.51 o
  -8  10  17     1558.40     1710.61    222.63 o
  -6  10  17      128.55      159.35    119.13 o
  -4  10  17      115.00       49.77    112.89 o
  -2  10  17      281.85      478.78    144.76 o
   0  10  17      697.75      665.88    160.74 o
   2  10  17     3288.41     3333.42    298.47 o
   4  10  17      329.92      571.60    186.89 o
   6  10  17      171.86       78.23    113.64 o
   8  10  17       14.36     -104.29    104.29 o
 -19  11  17      790.73      983.74    205.23 o
 -17  11  17       72.61     -102.11    115.39 o
 -15  11  17      451.55      619.97    175.81 o
 -13  11  17       25.05     -104.25    104.25 o
 -11  11  17      342.98      429.91    149.88 o
  -9  11  17      542.62      853.66    289.87 o
  -7  11  17       90.95      179.19    125.59 o
  -5  11  17        6.22     -122.05    122.05 o
  -3  11  17      317.36      387.57    135.33 o
  -1  11  17     2400.40     2530.24    335.64 o
   1  11  17       62.42      250.51    131.96 o
   3  11  17       16.61        7.63    114.25 o
   5  11  17     1219.49     1178.87    201.59 o
 -14  12  17       60.64     -101.28    122.59 o
 -12  12  17        8.29      -68.83    115.39 o
 -10  12  17        8.37      251.73    213.59 o
  -8  12  17      229.70       78.46    132.07 o
  -6  12  17      114.56      154.00    126.45 o
  -4  12  17      614.79      558.53    255.55 o
  -2  12  17     1866.66     1911.38    335.64 o
   0  12  17       17.60      181.55    160.19 o
   2  12  17     1418.17     1642.84    251.73 o
 -30   0  18      571.38      793.34    251.73 o
 -28   0  18     5832.12     6072.10    541.61 o
 -26   0  18      110.88       91.54    144.94 o
 -24   0  18     2694.24     3135.22    373.78 o
 -22   0  18     3038.38     2898.74    350.90 o
 -20   0  18       29.56       76.28    129.68 o
 -18   0  18    12228.79    11274.57    572.12 o
 -16   0  18    18427.95    19469.45    560.90 o
 -14   0  18      363.49      257.28    106.80 o
 -12   0  18     2513.00     2455.78    196.38 o
 -10   0  18      758.43      788.11    123.71 o
  -8   0  18    10799.93    11277.91    385.57 o
  -6   0  18      837.29     1276.35    144.44 o
  -4   0  18     4489.20     4881.84    253.90 o
  -2   0  18      426.93      288.02    141.12 o
   0   0  18     7128.89     8338.16    369.97 o
   2   0  18     1023.09      629.17    125.87 o
   4   0  18     4043.48     4020.95    644.59 o
   6   0  18    25636.23    26317.51    953.53 o
   8   0  18     3237.22     2967.39    320.39 o
  10   0  18     4291.97     4157.40    389.04 o
  12   0  18    15433.50    15660.82    724.68 o
  14   0  18     1490.07     1266.29    244.10 o
  16   0  18       22.05      -22.88    129.68 o
 -29   1  18     1999.65     2153.78    239.62 o
 -27   1  18      887.15      963.73    171.60 o
 -25   1  18      280.33      344.29    156.38 o
 -23   1  18      991.69     1267.77    174.75 o
 -21   1  18     3139.40     3045.04    242.55 o
 -19   1  18      171.45      221.43     99.68 o
 -17   1  18      476.22      699.55    103.79 o
 -15   1  18     5254.53     5047.97    256.54 o
 -13   1  18     2439.19     2279.23    135.04 o
 -11   1  18     7185.53     7173.80    211.35 o
  -9   1  18     6180.64     5355.56    183.87 o
  -7   1  18        9.77        0.48     42.35 o
  -5   1  18     3044.48     3504.62    166.37 o
  -3   1  18      225.96      385.19     68.50 o
  -1   1  18     2645.54     2348.13    166.26 o
   1   1  18     4165.08     3793.60    185.99 o
   3   1  18       33.56       78.92     86.93 o
   5   1  18      210.54      250.27     98.55 o
   7   1  18      701.89     1026.39    119.42 o
   9   1  18    17447.85    18110.94    546.93 o
  11   1  18       15.17       63.21     75.12 o
  13   1  18      227.91      201.20     82.42 o
  15   1  18     3487.01     4813.43    465.32 o
  17   1  18      206.62      225.67    133.49 o
 -30   2  18        1.74      -39.35    102.06 o
 -28   2  18        5.21       13.56     95.31 o
 -26   2  18      125.11       30.51    102.49 o
 -24   2  18     2763.06     3010.17    258.91 o
 -22   2  18     1495.14     1412.39    175.24 o
 -20   2  18       35.04        8.82     85.80 o
 -18   2  18      344.56      294.66     81.64 o
 -16   2  18      394.01      360.15     86.54 o
 -14   2  18     1749.86     1908.44    125.99 o
 -12   2  18      519.23      344.26     66.34 o
 -10   2  18       64.36       33.40     48.85 o
  -8   2  18     2387.16     2189.22    132.00 o
  -6   2  18     1429.38     1369.07    106.85 o
  -4   2  18      116.97      154.87     59.79 o
  -2   2  18      814.86     1035.73    113.68 o
   0   2  18     2857.52     2982.88    235.48 o
   2   2  18     7593.04     7220.42    245.13 o
   4   2  18     5621.26     5748.88    229.47 o
   6   2  18      172.94      176.50     75.27 o
   8   2  18        8.20       41.34     80.39 o
  10   2  18      125.55       25.43    251.73 o
  12   2  18     1867.76     2054.13    224.82 o
  14   2  18      937.05      714.95    152.57 o
  16   2  18       80.94      -95.31     95.31 o
 -29   3  18      374.43      345.10    134.53 o
 -27   3  18     2503.11     2766.99    261.23 o
 -25   3  18      374.74      542.39    132.07 o
 -23   3  18       26.85      140.52    102.06 o
 -21   3  18     3480.20     3344.57    533.98 o
 -19   3  18      108.01       19.04     66.89 o
 -17   3  18        6.24      -59.79     59.79 o
 -15   3  18     5984.39     6361.78    382.93 o
 -13   3  18     1084.34     1016.05    124.85 o
 -11   3  18     1423.35     1406.93    108.54 o
  -9   3  18      652.68      568.63    102.40 o
  -7   3  18      790.54      858.78     88.46 o
  -5   3  18     4525.89     4709.09    196.94 o
  -3   3  18     1768.00     1702.69    354.71 o
  -1   3  18     2040.91     2017.79    324.20 o
   1   3  18     3043.72     2988.37    241.85 o
   3   3  18      667.83      541.14    120.93 o
   5   3  18     3451.26     2985.12    266.99 o
   7   3  18      399.75      323.11    111.74 o
   9   3  18     4262.57     4476.36    320.09 o
  11   3  18      117.97       57.93     97.08 o
  13   3  18       29.98      163.28    111.74 o
  15   3  18      388.05      337.93    133.56 o
 -28   4  18       51.36       -6.54     93.36 o
 -26   4  18        2.94       26.70     91.70 o
 -24   4  18        2.69       89.07     99.68 o
 -22   4  18      313.57      144.52     84.65 o
 -20   4  18       47.40       76.55     73.83 o
 -18   4  18       12.31      -57.99     57.99 o
 -16   4  18      129.98        0.35     63.03 o
 -14   4  18       16.96       45.77     88.88 o
 -12   4  18      264.90      434.37     87.86 o
 -10   4  18     2610.61     2424.18    228.72 o
  -8   4  18     2656.77     2635.18    228.82 o
  -6   4  18      636.02      666.67    141.12 o
  -4   4  18     1765.11     1757.79    190.07 o
  -2   4  18       95.84       25.10     80.39 o
   0   4  18     1695.70     1198.72    160.74 o
   2   4  18     2276.71     2459.56    227.27 o
   4   4  18      236.00      169.09     93.11 o
   6   4  18     3370.95     3333.82    507.28 o
   8   4  18      236.62      164.30    160.19 o
  10   4  18      239.61      129.68    109.85 o
  12   4  18       29.76      -20.00    144.94 o
  14   4  18      193.53       78.52    105.82 o
  16   4  18      508.26      765.91    168.31 o
 -27   5  18     1203.42     1403.60    297.50 o
 -25   5  18      898.76      450.07    190.71 o
 -23   5  18       89.80      -95.35    102.98 o
 -21   5  18     1548.10     1740.57    207.62 o
 -19   5  18      652.10      836.65    164.45 o
 -17   5  18     1344.77     1458.93    191.43 o
 -15   5  18      113.59      169.35    164.01 o
 -13   5  18     3303.00     3216.97    261.57 o
 -11   5  18     4231.35     4536.12    225.35 o
  -9   5  18    11706.73    13241.50    617.89 o
  -7   5  18     7419.04     7840.87    352.54 o
  -5   5  18     3344.97     3458.60    648.40 o
  -3   5  18     1032.75      712.67    142.26 o
  -1   5  18     1741.12     2032.21    212.60 o
   1   5  18       78.33       22.88    106.80 o
   3   5  18      416.59      470.84    289.87 o
   5   5  18      469.57      541.61    131.96 o
   7   5  18       54.89      -15.26     78.49 o
   9   5  18     1271.28     1506.84    207.62 o
  11   5  18     2031.59     2158.09    237.81 o
  13   5  18      296.17       82.67    115.13 o
  15   5  18     1865.14     2217.70    258.24 o
 -26   6  18      384.50      411.93    198.33 o
 -24   6  18      517.21      709.33    161.55 o
 -22   6  18       50.20       51.64    104.25 o
 -20   6  18     1403.30     1326.94    188.79 o
 -18   6  18     4288.89     4100.58    533.98 o
 -16   6  18      164.06       91.54     99.17 o
 -14   6  18     6484.73     6436.19    353.59 o
 -12   6  18      833.06      649.73    144.76 o
 -10   6  18     2825.38     3188.26    265.01 o
  -8   6  18     3147.57     2547.36    236.60 o
  -6   6  18    10736.04    11975.26    461.54 o
  -4   6  18      701.62      708.20    171.64 o
  -2   6  18     1633.93     1531.98    183.16 o
   0   6  18      516.58      481.07    125.99 o
   2   6  18       20.11      -24.79     74.94 o
   4   6  18     3382.36     2759.27    254.13 o
   6   6  18      148.83      -55.19     84.32 o
   8   6  18      217.77      166.73    109.85 o
  10   6  18      612.61      701.30    157.55 o
  12   6  18      657.22      857.31    174.11 o
  14   6  18      189.01      171.25    130.10 o
 -25   7  18       30.96      254.69    130.10 o
 -23   7  18        1.59      -93.11     93.11 o
 -21   7  18     1034.24     1236.05    198.70 o
 -19   7  18      631.42      380.24    139.00 o
 -17   7  18       69.83       23.84    194.52 o
 -15   7  18     2947.75     2379.07    255.55 o
 -13   7  18       29.98      -37.69     87.49 o
 -11   7  18      129.05       28.12     93.36 o
  -9   7  18     3728.09     4171.47    303.92 o
  -7   7  18     2073.75     1430.23    193.29 o
  -5   7  18      177.62      254.15    110.48 o
  -3   7  18     1801.25     1516.43    194.18 o
  -1   7  18      231.08      229.78    209.78 o
   1   7  18     3308.46     2991.38    265.68 o
   3   7  18      671.06      946.24    183.08 o
   5   7  18     2022.54     2245.07    242.55 o
   7   7  18      704.39      521.69    312.76 o
   9   7  18      198.40      103.94    148.75 o
  11   7  18      142.51      102.82    120.93 o
  13   7  18      420.09      391.12    148.26 o
 -24   8  18      411.91      599.28    236.48 o
 -22   8  18      294.72      304.27    142.26 o
 -20   8  18       13.94       11.53    148.75 o
 -18   8  18       20.30      -19.35    105.82 o
 -16   8  18     1476.07     1307.55    196.83 o
 -14   8  18      400.74      201.99    186.89 o
 -12   8  18      514.99      428.88    198.33 o
 -10   8  18        0.77      -83.91     95.31 o
  -8   8  18     3487.43     3730.62    302.38 o
  -6   8  18      446.71      494.04    134.85 o
  -4   8  18     1200.95      830.28    161.29 o
  -2   8  18       54.32      133.20     97.03 o
   0   8  18      265.10      310.97    122.59 o
   2   8  18      118.44       45.36     91.22 o
   4   8  18       70.78      120.60    112.89 o
   6   8  18        2.94       37.94    255.55 o
   8   8  18       67.10       29.14    100.19 o
  10   8  18      267.40      269.53    129.68 o
  12   8  18        1.24     -106.80    190.71 o
 -23   9  18       34.81      204.62    137.31 o
 -21   9  18       88.61      182.18    136.83 o
 -19   9  18      903.61      675.50    175.24 o
 -17   9  18        1.25      -94.54     94.54 o
 -15   9  18      228.34      270.80    129.75 o
 -13   9  18      149.72       88.27    112.89 o
 -11   9  18     1347.22     1190.32    320.39 o
  -9   9  18      346.21       66.50    102.61 o
  -7   9  18      351.68      233.42    120.56 o
  -5   9  18      423.26      453.67    139.24 o
  -3   9  18     1990.65     1996.72    237.81 o
  -1   9  18       88.81        8.77    104.29 o
   1   9  18      390.74      160.87    122.05 o
   3   9  18      139.78       46.14    109.69 o
   5   9  18      323.05      272.44    128.15 o
   7   9  18      109.54       37.05    111.74 o
   9   9  18      381.81      202.15    124.15 o
 -20  10  18      995.62      924.80    194.18 o
 -18  10  18      186.64      -48.08    115.88 o
 -16  10  18      322.79      255.00    146.46 o
 -14  10  18       69.57       28.61    118.30 o
 -12  10  18       22.92       13.16    107.48 o
 -10  10  18      889.82      732.65    177.02 o
  -8  10  18      634.15      306.04    324.20 o
  -6  10  18      135.08      208.45    118.53 o
  -4  10  18       61.57      -25.29     98.71 o
  -2  10  18       83.69       13.80    118.24 o
   0  10  18        1.98       82.67    105.00 o
   2  10  18      304.80      304.23    133.70 o
   4  10  18       40.03       59.43    113.64 o
   6  10  18     2083.10     2383.23    267.12 o
 -17  11  18        1.12       81.73    293.69 o
 -15  11  18      331.63      360.60    198.33 o
 -13  11  18       45.57      134.37    213.59 o
 -11  11  18        4.50     -107.48    107.48 o
  -9  11  18       82.64       39.14    120.93 o
  -7  11  18        5.08     -102.61    102.61 o
  -5  11  18      434.27      384.36    151.96 o
  -3  11  18       47.64      116.05    270.80 o
  -1  11  18        1.87       35.60    120.56 o
   1  11  18     1060.58     1370.88    362.34 o
   3  11  18      313.58      343.27    141.04 o
 -12  12  18     1221.96     1282.92    259.36 o
 -10  12  18      254.35       -1.95    126.67 o
  -8  12  18     2543.98     2874.64    839.11 o
  -6  12  18      737.23      687.88    181.26 o
  -4  12  18      376.26      335.64    156.43 o
  -2  12  18      454.86      108.52    164.01 o
   0  12  18       18.35      -94.45    107.24 o
 -29   1  19       17.54      142.16    156.38 o
 -27   1  19      150.58      682.73    293.69 o
 -25   1  19      171.28      296.98    118.30 o
 -23   1  19      324.70      216.64    122.05 o
 -21   1  19      592.63      847.07    171.64 o
 -19   1  19     3534.59     3568.71    358.53 o
 -17   1  19     2709.99     3470.66    278.64 o
 -15   1  19       82.59      107.93     58.17 o
 -13   1  19        0.68      -44.97     44.97 o
 -11   1  19     1783.15     1888.29    149.74 o
  -9   1  19     2459.85     2628.07    168.46 o
  -7   1  19      161.88      277.55     62.11 o
  -5   1  19      107.60       95.87     53.69 o
  -3   1  19        0.20      -24.56     50.65 o
  -1   1  19      886.28      934.77     96.16 o
   1   1  19     5538.62     5368.19    283.59 o
   3   1  19       19.67       61.44     60.40 o
   5   1  19      404.27      219.60     76.47 o
   7   1  19       98.18       55.07     65.12 o
   9   1  19       57.07      187.51     75.33 o
  11   1  19      180.04       93.51     77.44 o
  13   1  19       38.12      195.73    115.39 o
  15   1  19       39.55       56.35    171.64 o
 -28   2  19     1546.79     1926.75    226.36 o
 -26   2  19       48.69       53.40    102.49 o
 -24   2  19     3717.97     4110.56    648.40 o
 -22   2  19     1074.95     1280.82    175.24 o
 -20   2  19       61.76       -3.16     91.54 o
 -18   2  19       13.79      -33.38     65.40 o
 -16   2  19      654.07      648.04    127.57 o
 -14   2  19     2900.92     3092.96    162.77 o
 -12   2  19     3026.78     2339.47    164.46 o
 -10   2  19     1889.91     1688.93    167.36 o
  -8   2  19     1410.14     1441.25    111.36 o
  -6   2  19      125.52      362.31    230.11 o
  -4   2  19     1332.92     1221.14    104.29 o
  -2   2  19       13.54        8.65     52.16 o
   0   2  19      101.89      198.39     66.57 o
   2   2  19     3380.68     2661.49    173.10 o
   4   2  19       70.73      -11.02     71.48 o
   6   2  19     1554.02     1657.87    202.15 o
   8   2  19       43.89      108.86     97.08 o
  10   2  19     1155.71     1006.47    170.34 o
  12   2  19      446.84      492.94    133.56 o
  14   2  19       48.47      -23.09    100.79 o
  16   2  19      309.25      453.88    140.24 o
 -29   3  19      375.46      255.86    129.12 o
 -27   3  19      467.46      239.24    122.59 o
 -25   3  19      203.81       57.81    100.79 o
 -23   3  19      125.88       67.56     94.28 o
 -21   3  19      144.85      185.62     96.64 o
 -19   3  19       12.25       13.90     69.57 o
 -17   3  19      343.60      356.45     85.78 o
 -15   3  19     1714.45     1628.47    143.86 o
 -13   3  19      106.73      139.53     60.85 o
 -11   3  19     4662.96     4458.68    186.20 o
  -9   3  19     2893.91     2783.89    161.85 o
  -7   3  19    10524.01    10429.30    327.01 o
  -5   3  19     1608.41     1863.71    198.33 o
  -3   3  19      285.03      343.27    167.82 o
  -1   3  19       20.25       80.10     80.10 o
   1   3  19        4.55        9.15     87.73 o
   3   3  19       98.13      118.24     78.49 o
   5   3  19      258.52      110.92     97.08 o
   7   3  19       76.04       14.23     94.54 o
   9   3  19       98.07      -22.21    102.98 o
  11   3  19       71.91       21.36     94.28 o
  13   3  19       62.61      -15.68     96.64 o
  15   3  19       66.81      130.37    117.20 o
 -28   4  19        6.77      125.87    107.48 o
 -26   4  19        9.16       98.58    104.25 o
 -24   4  19      814.88      898.82    159.05 o
 -22   4  19      123.55      181.87    102.06 o
 -20   4  19        2.93      -63.77     63.77 o
 -18   4  19       91.89       61.47    148.75 o
 -16   4  19      187.66      256.31    106.80 o
 -14   4  19     2249.09     2317.94    226.36 o
 -12   4  19     4945.17     4618.75    226.66 o
 -10   4  19       56.28      -61.68     61.68 o
  -8   4  19      723.70      738.57    135.57 o
  -6   4  19      121.15      153.44     93.36 o
  -4   4  19     1770.55     1934.28    205.11 o
  -2   4  19      797.23      919.63    148.06 o
   0   4  19      419.60      495.42    121.28 o
   2   4  19        6.10        2.03     78.77 o
   4   4  19      108.43       95.58     87.49 o
   6   4  19      314.72      153.74    114.42 o
   8   4  19      348.10      319.00    117.20 o
  10   4  19        3.31      169.46    111.74 o
  12   4  19     2858.16     2946.48    438.63 o
  14   4  19     2333.52     2871.92    308.94 o
 -27   5  19      560.57      762.83    213.59 o
 -25   5  19      305.48       30.51    144.94 o
 -23   5  19      935.18     1136.43    191.43 o
 -21   5  19     2419.25     2268.99    239.99 o
 -19   5  19      135.15        5.57     98.81 o
 -17   5  19      129.24       93.15    114.42 o
 -15   5  19      981.37      644.18    142.26 o
 -13   5  19     1658.48     1318.89    178.00 o
 -11   5  19     4463.94     4153.81    296.43 o
  -9   5  19     5774.95     6136.42    568.31 o
  -7   5  19     3278.38     3015.90    256.23 o
  -5   5  19     2650.77     2310.76    223.48 o
  -3   5  19       82.42      -65.72     69.50 o
  -1   5  19     5455.97     5646.55    320.63 o
   1   5  19     1468.07     1379.75    181.39 o
   3   5  19      422.11      389.04    120.93 o
   5   5  19     4466.94     4612.75    333.25 o
   7   5  19      585.31      663.66    148.45 o
   9   5  19        6.03       53.40    102.49 o
  11   5  19     1837.21     1856.91    231.19 o
  13   5  19      136.49      213.75    179.26 o
 -26   6  19      478.44      297.50    190.71 o
 -24   6  19     2714.32     2447.38    261.57 o
 -22   6  19       49.41      -98.81     98.81 o
 -20   6  19      381.43      363.98    132.07 o
 -18   6  19      311.02      562.93    190.71 o
 -16   6  19     1664.72     1630.14    204.76 o
 -14   6  19       10.22      -60.59    217.41 o
 -12   6  19     2545.40     2614.44    247.42 o
 -10   6  19       79.23      122.80    129.68 o
  -8   6  19     1094.09     1319.53    182.45 o
  -6   6  19     1152.40     1111.83    354.71 o
  -4   6  19     2651.72     2764.35    308.94 o
  -2   6  19     1617.98     1189.72    217.41 o
   0   6  19        2.46       41.32     93.11 o
   2   6  19     2367.45     2895.06    610.26 o
   4   6  19      688.35      444.62    128.15 o
   6   6  19     2142.84     2043.52    233.48 o
   8   6  19      196.34      345.22    125.99 o
  10   6  19      139.67       10.44    236.48 o
  12   6  19     2304.08     2945.36    295.35 o
 -25   7  19      430.33      701.80    178.00 o
 -23   7  19      695.32      814.09    177.02 o
 -21   7  19     2154.31     1987.42    250.43 o
 -19   7  19      371.83      109.46    115.13 o
 -17   7  19     2543.24     3006.73    282.84 o
 -15   7  19       94.63       14.84     97.08 o
 -13   7  19      142.98      136.74    107.48 o
 -11   7  19     1048.37     1361.19    263.18 o
  -9   7  19     2415.78     2275.30    251.73 o
  -7   7  19      618.75      627.14    146.50 o
  -5   7  19      802.36     1081.46    172.36 o
  -3   7  19       27.82      -46.28     80.37 o
  -1   7  19     1598.22     1719.21    210.75 o
   1   7  19     3431.29     3487.78    617.89 o
   3   7  19     5465.15     5271.13    480.58 o
   5   7  19     2866.33     2956.54    276.62 o
   7   7  19     1498.31     1406.63    210.16 o
   9   7  19     3326.66     3462.79    309.84 o
  11   7  19      213.31      249.09    131.41 o
 -24   8  19      147.03      344.85    153.93 o
 -22   8  19     1439.93     1222.30    210.37 o
 -20   8  19      757.80      720.58    172.61 o
 -18   8  19      380.62      652.31    169.33 o
 -16   8  19     2540.95     2504.91    274.62 o
 -14   8  19     5509.80     5923.58    389.70 o
 -12   8  19      159.01      232.26    160.19 o
 -10   8  19      876.74     1227.49    190.07 o
  -8   8  19     4845.79     4204.38    469.14 o
  -6   8  19        3.14       39.38     98.81 o
  -4   8  19     1113.39     1183.63    193.29 o
  -2   8  19      613.60      550.84    150.28 o
   0   8  19      151.36       53.02    141.12 o
   2   8  19     4319.35     4856.73    354.05 o
   4   8  19        0.25      -80.64     91.54 o
   6   8  19     1152.89     1293.24    232.66 o
   8   8  19      524.67      644.65    162.28 o
  10   8  19     2250.10     2288.05    263.65 o
 -21   9  19      229.73      467.54    164.88 o
 -19   9  19       94.21       95.83    126.45 o
 -17   9  19     3287.43     3351.80    522.54 o
 -15   9  19     1416.55     1391.66    204.97 o
 -13   9  19       17.49      184.99    126.45 o
 -11   9  19     2971.32     2892.53    284.03 o
  -9   9  19       14.28      -12.13    102.61 o
  -7   9  19       58.49       14.30    104.29 o
  -5   9  19     1418.12     1032.64    187.87 o
  -3   9  19      380.10      645.95    225.03 o
  -1   9  19      972.95     1119.96    190.97 o
   1   9  19       92.04       77.92    107.24 o
   3   9  19      237.31      126.39    115.39 o
   5   9  19       89.01      191.02    131.41 o
   7   9  19     1709.03     1747.14    232.77 o
 -18  10  19      188.63      297.10    148.06 o
 -16  10  19        0.65     -171.64    171.64 o
 -14  10  19     2891.20     2697.07    289.93 o
 -12  10  19       70.24      104.25    270.80 o
 -10  10  19      192.88       44.88    113.64 o
  -8  10  19      647.67      638.83    161.55 o
  -6  10  19        0.89       75.40    113.64 o
  -4  10  19      151.27      197.56    130.10 o
  -2  10  19      792.98      710.26    175.86 o
   0  10  19      470.64      423.66    137.31 o
   2  10  19      950.83      855.71    183.40 o
   4  10  19       63.22      211.80    133.70 o
 -15  11  19      734.81      836.05    190.07 o
 -13  11  19      177.31      201.73    142.96 o
 -11  11  19     2229.50     2403.50    286.06 o
  -9  11  19      273.74      173.11    137.31 o
  -7  11  19     1131.04     1058.35    203.06 o
  -5  11  19      183.93      345.07    147.67 o
  -3  11  19       19.06      -39.88    115.39 o
  -1  11  19      789.92      958.05    228.85 o
   1  11  19      306.78      120.29    137.46 o
  -6  12  19      719.86       61.03    213.59 o
 -28   0  20      273.07      457.70    198.33 o
 -26   0  20      662.99      663.66    221.22 o
 -24   0  20      238.61      175.45    160.19 o
 -22   0  20      114.09       91.54    144.94 o
 -20   0  20     1826.77     1525.65    259.36 o
 -18   0  20     2526.89     2647.01    320.39 o
 -16   0  20     1118.10     1338.77    161.82 o
 -14   0  20     4177.87     3360.64    242.73 o
 -12   0  20      764.27      937.00    142.26 o
 -10   0  20     7519.20     7148.23    310.63 o
  -8   0  20        7.17      -67.26     67.26 o
  -6   0  20      738.08      832.69    133.56 o
  -4   0  20       84.59      124.02    160.19 o
  -2   0  20     6579.90     6882.10    309.75 o
   0   0  20     3199.24     3686.65    263.92 o
   2   0  20    16215.71    15059.50    501.55 o
   4   0  20     6591.95     6758.52    316.85 o
   6   0  20      543.76      526.35    126.94 o
   8   0  20     3586.08     3173.01    269.43 o
  10   0  20      258.88      238.04    115.39 o
  12   0  20     1772.61     1774.81    220.37 o
  14   0  20        1.87      -83.15     83.15 o
 -29   1  20      194.56      131.71    141.12 o
 -27   1  20     1874.63     1979.33    229.20 o
 -25   1  20      235.04      465.32    129.46 o
 -23   1  20     2968.32     3427.63    472.95 o
 -21   1  20     3403.59     3288.79    253.35 o
 -19   1  20      254.14      344.63    202.15 o
 -17   1  20     2477.11     3021.05    228.29 o
 -15   1  20     1717.02     1539.95    123.74 o
 -13   1  20     5653.91     4765.47    186.81 o
 -11   1  20     2883.48     2656.99    153.00 o
  -9   1  20      237.00      246.68     65.73 o
  -7   1  20     1769.95     1665.74    139.54 o
  -5   1  20       25.26       49.39     52.58 o
  -3   1  20      151.82      182.80     62.60 o
  -1   1  20     1384.22     1401.84    115.45 o
   1   1  20      337.59      376.33    107.90 o
   3   1  20     3456.73     3567.10    209.81 o
   5   1  20     1731.07     1883.24    202.95 o
   7   1  20     4386.05     4223.71    274.54 o
   9   1  20     1711.75     1964.05    216.02 o
  11   1  20        3.16       22.88     88.86 o
  13   1  20     1287.02     1151.87    244.10 o
 -28   2  20      241.38      308.56    132.07 o
 -26   2  20       70.93      196.74    115.88 o
 -24   2  20     1049.02      926.21    160.74 o
 -22   2  20       57.08      111.13     99.68 o
 -20   2  20     4310.87     4756.93    377.60 o
 -18   2  20        5.43      -30.08     65.77 o
 -16   2  20      318.89      147.80     74.03 o
 -14   2  20      921.47     1021.38    101.92 o
 -12   2  20      297.09      235.96     69.39 o
 -10   2  20      185.01      156.38     61.03 o
  -8   2  20       23.77       29.76     50.41 o
  -6   2  20      496.17      543.17    105.05 o
  -4   2  20     3367.43     3762.68    183.94 o
  -2   2  20     1302.72     1470.81    141.70 o
   0   2  20     1142.97     1419.10    175.81 o
   2   2  20       27.06       47.16     87.90 o
   4   2  20       40.47      140.12    148.75 o
   6   2  20     2192.41     2601.84    247.32 o
   8   2  20     2841.68     2842.78    262.82 o
  10   2  20     1198.98     1252.38    184.63 o
  12   2  20     1830.84     2471.56    335.64 o
  14   2  20       11.04       13.58    105.82 o
 -27   3  20     2428.41     2004.68    231.19 o
 -25   3  20       77.55      -88.88     88.88 o
 -23   3  20     2502.64     2680.47    242.55 o
 -21   3  20      995.20     1035.79    157.42 o
 -19   3  20      439.74      306.46     93.18 o
 -17   3  20     1449.79     1377.39    141.79 o
 -15   3  20     1602.60     1877.91    158.15 o
 -13   3  20        3.48       26.38     54.52 o
 -11   3  20    11525.75    11519.14    350.42 o
  -9   3  20      283.56      298.55     81.91 o
  -7   3  20      522.15      477.75     97.91 o
  -5   3  20     1964.36     1747.00    193.29 o
  -3   3  20     2819.03     2645.78    235.69 o
  -1   3  20     3355.44     3445.48    267.58 o
   1   3  20       24.54      123.62     89.81 o
   3   3  20     2974.35     2986.78    262.09 o
   5   3  20     5079.63     5222.74    713.24 o
   7   3  20        8.06        6.54     93.36 o
   9   3  20     5848.59     5634.78    614.08 o
  11   3  20        3.48       96.99    109.85 o
  13   3  20     2133.06     2326.62    350.90 o
 -28   4  20      271.64       81.00    112.89 o
 -26   4  20      617.51      633.15    228.85 o
 -24   4  20     1087.67     1472.25    282.25 o
 -22   4  20      199.01      289.87    167.82 o
 -20   4  20      885.71      632.82    148.26 o
 -18   4  20      509.84      705.77    153.66 o
 -16   4  20      319.78      231.08    110.48 o
 -14   4  20     1568.48     1691.93    198.70 o
 -12   4  20     2450.71     2769.21    194.63 o
 -10   4  20       50.16       27.57     65.78 o
  -8   4  20     2863.07     3037.92    202.90 o
  -6   4  20       36.76      101.78     93.36 o
  -4   4  20     1749.50     2036.41    259.36 o
  -2   4  20        2.25      137.51    100.79 o
   0   4  20      223.46      220.67    255.55 o
   2   4  20      458.48      554.20    148.75 o
   4   4  20     4641.92     4269.53    316.85 o
   6   4  20      641.00      364.57    190.71 o
   8   4  20        3.82      209.69    115.13 o
  10   4  20        3.68      -71.43     87.90 o
  12   4  20     1216.60     1478.50    216.26 o
 -27   5  20      636.26      717.06    228.85 o
 -25   5  20        0.25        7.63    137.31 o
 -23   5  20     1749.66     1563.79    297.50 o
 -21   5  20       10.30       11.25    104.29 o
 -19   5  20      147.37      -20.20     99.68 o
 -17   5  20      187.62       87.30     95.31 o
 -15   5  20      857.78      956.37    175.45 o
 -13   5  20     1110.43     1760.62    215.56 o
 -11   5  20    12138.16    12803.56    486.35 o
  -9   5  20        0.21      -66.44     91.54 o
  -7   5  20      260.59      278.43    113.27 o
  -5   5  20       91.27       81.73     91.54 o
  -3   5  20     1270.39     1506.02    193.29 o
  -1   5  20     3269.28     3441.93    281.30 o
   1   5  20        2.37      -81.14     83.15 o
   3   5  20     4498.84     4375.66    325.73 o
   5   5  20      961.35      941.58    173.75 o
   7   5  20        6.98      -57.97    160.19 o
   9   5  20      401.74      550.38    153.66 o
  11   5  20     1134.33     1221.84    199.65 o
 -26   6  20       42.19      -38.14    144.94 o
 -24   6  20        7.02       30.51    137.31 o
 -22   6  20     3077.68     2267.58    255.83 o
 -20   6  20       55.73      111.88    213.59 o
 -18   6  20      178.74      -28.36    100.19 o
 -16   6  20        1.44      -94.28     94.28 o
 -14   6  20     3730.12     3542.54    290.68 o
 -12   6  20       86.20      -96.55    141.12 o
 -10   6  20     5904.89     4980.08    342.23 o
  -8   6  20      599.36      647.07    145.34 o
  -6   6  20     2223.15     2067.68    227.27 o
  -4   6  20        5.23      -78.77     78.77 o
  -2   6  20      674.05      914.14    159.21 o
   0   6  20     1383.33     1229.84    181.39 o
   2   6  20     1237.63     1333.15    339.46 o
   4   6  20      219.75      198.17    221.22 o
   6   6  20      342.07      241.66    134.53 o
   8   6  20        0.47      -97.08     97.08 o
  10   6  20       89.28       40.22    112.89 o
 -25   7  20      292.82       76.28    167.82 o
 -23   7  20      229.92      100.41    132.07 o
 -21   7  20      294.62      224.56    126.45 o
 -19   7  20      957.93      903.16    297.50 o
 -17   7  20       53.78       20.98    106.27 o
 -15   7  20      958.83      930.42    263.18 o
 -13   7  20      391.62      176.87    115.88 o
 -11   7  20        1.76      -99.17     99.17 o
  -9   7  20     2638.65     2311.21    297.50 o
  -7   7  20      413.75      317.07    118.53 o
  -5   7  20       50.12      110.61    141.12 o
  -3   7  20      701.09      645.93    148.06 o
  -1   7  20       41.87      -48.10    164.01 o
   1   7  20        1.46      -33.56     93.36 o
   3   7  20      166.41      -49.69     98.81 o
   5   7  20      449.81      517.13    278.43 o
   7   7  20      214.67      196.34    120.93 o
   9   7  20      153.38      120.39    118.53 o
 -22   8  20      217.95      342.75    155.79 o
 -20   8  20      163.24        1.60    113.64 o
 -18   8  20        4.36      119.29    124.62 o
 -16   8  20       96.66      174.52    141.12 o
 -14   8  20     1724.95     1612.36    223.41 o
 -12   8  20      812.91      715.71    159.41 o
 -10   8  20     1155.88      975.12    213.59 o
  -8   8  20      298.76      261.47    126.67 o
  -6   8  20       63.37       47.53    104.25 o
  -4   8  20      418.08      387.25    137.47 o
  -2   8  20        2.78      -82.26     94.54 o
   0   8  20      106.74       78.57    106.27 o
   2   8  20      276.25      129.68    114.25 o
   4   8  20     1063.59     1166.21    193.96 o
   6   8  20      270.08      312.47    135.33 o
   8   8  20        1.70       85.90    123.71 o
 -21   9  20      130.07      -38.30    122.59 o
 -19   9  20     1653.64     1613.85    241.85 o
 -17   9  20      498.63      675.33    339.46 o
 -15   9  20     2888.94     2699.10    281.30 o
 -13   9  20       15.65       92.51    125.99 o
 -11   9  20      350.94      324.49    139.00 o
  -9   9  20      546.88      406.03    171.64 o
  -7   9  20      524.85      527.80    152.01 o
  -5   9  20      402.36      418.44    144.76 o
  -3   9  20       47.20       35.02    112.89 o
  -1   9  20       96.44      359.70    139.00 o
   1   9  20      493.66      610.96    190.71 o
   3   9  20      977.70      737.72    166.38 o
   5   9  20      434.79      189.53    135.33 o
 -18  10  20      657.85      831.48    197.62 o
 -16  10  20       50.13       29.73    156.38 o
 -14  10  20       22.64     -113.27    113.27 o
 -12  10  20      259.98      243.67    139.24 o
 -10  10  20     3645.29     3072.67    303.87 o
  -8  10  20      277.37      571.24    186.89 o
  -6  10  20       24.59      -20.40    111.43 o
  -4  10  20      261.83      301.18    138.29 o
  -2  10  20        8.58      157.05    141.12 o
   0  10  20        4.09      -71.08    266.99 o
   2  10  20     2044.06     1968.33    258.25 o
 -13  11  20      618.74      581.63    183.24 o
 -11  11  20      231.82        8.29    120.93 o
  -9  11  20      114.27      165.09    144.94 o
  -7  11  20       54.00      287.01    148.45 o
  -5  11  20       28.85      -91.03    117.02 o
  -3  11  20       64.28      134.96    132.63 o
  -1  11  20     1442.09     1275.69    218.01 o
 -27   1  21       95.09      -83.28    110.61 o
 -25   1  21     1376.12     1392.71    190.97 o
 -23   1  21     1428.98     1368.32    188.79 o
 -21   1  21      542.42      280.20    109.69 o
 -19   1  21      553.69      320.95    110.48 o
 -17   1  21      854.61      869.00    120.01 o
 -15   1  21      169.48      114.53     62.23 o
 -13   1  21      166.40      244.59    111.21 o
 -11   1  21     1293.92     1210.80    108.90 o
  -9   1  21     2893.39     2967.92    188.13 o
  -7   1  21       74.66       57.69     57.74 o
  -5   1  21       18.66      -11.07     51.15 o
  -3   1  21      181.94      131.14     71.15 o
  -1   1  21      461.90      351.61     78.79 o
   1   1  21     1907.37     2370.39    170.66 o
   3   1  21        8.68       16.45     60.92 o
   5   1  21     1240.00     1213.14    175.86 o
   7   1  21      349.59      326.11    126.45 o
   9   1  21      655.75      886.25    160.74 o
  11   1  21        3.80      -11.44    186.89 o
  13   1  21       15.56       22.88    164.01 o
 -28   2  21      658.55      778.37    169.85 o
 -26   2  21       58.58      361.94    183.08 o
 -24   2  21      345.51      320.56    115.88 o
 -22   2  21      148.64      182.52    110.48 o
 -20   2  21     1916.39     2341.70    223.80 o
 -18   2  21      953.51      857.72    166.42 o
 -16   2  21     1257.74     1254.63    135.81 o
 -14   2  21     2309.04     2110.30    142.60 o
 -12   2  21       33.75      216.89     90.44 o
 -10   2  21      557.64      453.63    108.93 o
  -8   2  21     1009.50     1006.65    105.24 o
  -6   2  21      600.97      919.77    144.24 o
  -4   2  21     2679.37     2466.50    248.73 o
  -2   2  21      256.42      224.38     81.91 o
   0   2  21       40.00       -0.95     84.30 o
   2   2  21      790.40      647.39    194.52 o
   4   2  21     1551.53     1460.10    195.83 o
   6   2  21     1240.48     1249.21    221.22 o
   8   2  21        2.91       18.01    118.24 o
  10   2  21      176.59      320.39    183.08 o
  12   2  21       70.61      104.25    133.49 o
 -27   3  21       90.61      190.88    118.30 o
 -25   3  21        3.24      -83.91     91.70 o
 -23   3  21     1410.58     1395.97    188.79 o
 -21   3  21     1876.66     1953.37    213.95 o
 -19   3  21      184.69       52.81     80.83 o
 -17   3  21      279.78      300.30     91.05 o
 -15   3  21     1130.27     1399.31    278.43 o
 -13   3  21     3131.51     3120.62    206.37 o
 -11   3  21       59.39       79.84     71.33 o
  -9   3  21     3787.86     4326.85    247.43 o
  -7   3  21     3568.75     3832.78    479.27 o
  -5   3  21       33.94       15.09     65.78 o
  -3   3  21     1483.07     1894.53    207.07 o
  -1   3  21     2885.48     2154.91    511.09 o
   1   3  21     1849.24     1551.96    381.41 o
   3   3  21    15709.83    15671.90    945.90 o
   5   3  21     6660.22     6408.42    362.22 o
   7   3  21       60.04       95.06    133.49 o
   9   3  21        8.76      222.91    119.13 o
  11   3  21       41.75       93.03    108.13 o
 -26   4  21      742.97      869.62    244.10 o
 -24   4  21      490.05      457.70    205.96 o
 -22   4  21       39.97      129.68    152.57 o
 -20   4  21      511.44      652.51    209.78 o
 -18   4  21       70.36      -58.78     91.22 o
 -16   4  21      110.78      295.13    121.28 o
 -14   4  21     1179.06     1034.27    169.85 o
 -12   4  21     3273.65     3554.84    286.73 o
 -10   4  21      660.19      676.64    115.60 o
  -8   4  21     2393.07     2693.71    205.19 o
  -6   4  21      739.59      473.11    124.62 o
  -4   4  21     1042.33     1177.40    289.87 o
  -2   4  21       98.85       51.22     91.54 o
   0   4  21     5130.40     5716.23    336.73 o
   2   4  21      429.80      397.92    125.59 o
   4   4  21      423.20      330.46    131.96 o
   6   4  21     4328.31     4241.10    327.77 o
   8   4  21       10.19       40.10    100.19 o
  10   4  21      595.58      689.60    161.29 o
  12   4  21        4.77      194.91    164.01 o
 -25   5  21      183.07        7.63    144.94 o
 -23   5  21        6.34      -22.88    129.68 o
 -21   5  21      156.25       87.26    114.42 o
 -19   5  21      104.59      156.03    118.30 o
 -17   5  21     1207.56     1471.19    201.79 o
 -15   5  21       11.01        2.27     98.81 o
 -13   5  21      606.13      480.37    148.75 o
 -11   5  21      771.74      673.50    152.01 o
  -9   5  21     4221.04     4067.86    621.70 o
  -7   5  21       26.71      -30.05    110.61 o
  -5   5  21      644.71      864.49    266.99 o
  -3   5  21      765.61      980.45    167.21 o
  -1   5  21     3506.77     3939.20    311.60 o
   1   5  21        9.27      -64.06     64.06 o
   3   5  21     3111.65     3167.45    290.98 o
   5   5  21     1503.12     2154.67    663.66 o
   7   5  21     1175.05      944.20    503.47 o
   9   5  21      990.62     1209.26    201.59 o
  11   5  21      871.34      959.79    247.92 o
 -24   6  21      378.99      533.98    205.96 o
 -22   6  21      545.18      415.95    198.33 o
 -20   6  21       18.69     -191.16    202.15 o
 -18   6  21       63.51      -35.35    105.82 o
 -16   6  21      104.63       30.51    113.27 o
 -14   6  21     4169.62     4123.89    328.50 o
 -12   6  21     5243.49     5825.49    383.38 o
 -10   6  21      282.74      316.73    134.53 o
  -8   6  21      517.49      258.71    119.93 o
  -6   6  21      148.31      -38.14     93.11 o
  -4   6  21       90.21       49.80     96.64 o
  -2   6  21     1581.42     1879.34    230.25 o
   0   6  21     4002.40     3853.83    316.06 o
   2   6  21       31.02       17.26     98.71 o
   4   6  21        8.55       61.03    101.55 o
   6   6  21      224.86      266.99    129.46 o
   8   6  21      942.62     1000.85    183.24 o
  10   6  21     2076.42     2242.71    350.90 o
 -23   7  21     1837.36     2295.95    533.98 o
 -21   7  21      625.72      680.32    174.75 o
 -19   7  21      492.84      295.67    134.53 o
 -17   7  21      176.06      144.27    236.48 o
 -15   7  21        1.01       32.27    125.87 o
 -13   7  21     3817.62     4104.01    330.91 o
 -11   7  21     1433.78     1797.66    392.86 o
  -9   7  21      247.32      153.23    120.93 o
  -7   7  21     4445.91     4434.01    336.62 o
  -5   7  21      121.26       44.24    101.55 o
  -3   7  21     1533.96     1507.35    347.09 o
  -1   7  21      192.08      572.12    142.96 o
   1   7  21      106.20      -38.73    104.25 o
   3   7  21      437.52      525.68    151.96 o
   5   7  21       60.42       96.12    114.25 o
   7   7  21       84.15      263.10    209.78 o
 -22   8  21       24.24      -47.43    120.93 o
 -20   8  21       77.28      114.89    131.41 o
 -18   8  21     1098.40      724.68    171.60 o
 -16   8  21       14.95      -85.25    107.48 o
 -14   8  21     1295.68      788.89    177.76 o
 -12   8  21        2.04       -7.03    100.79 o
 -10   8  21     1196.59     1307.76    206.36 o
  -8   8  21      105.05       -7.23    100.79 o
  -6   8  21       14.20       12.35    107.24 o
  -4   8  21     1616.89     1583.29    222.63 o
  -2   8  21     4310.59     4186.54    338.68 o
   0   8  21     1868.02     2188.67    533.98 o
   2   8  21     1556.18     1498.33    219.93 o
   4   8  21        7.60        6.70    108.13 o
   6   8  21      577.71      745.77    179.19 o
 -19   9  21      742.40      535.95    164.88 o
 -17   9  21      468.68      709.43    173.75 o
 -15   9  21        8.49     -112.89    112.89 o
 -13   9  21     2935.89     2257.21    269.17 o
 -11   9  21     1285.06     1457.23    244.10 o
  -9   9  21        1.68      137.31    122.66 o
  -7   9  21        9.71       28.43    112.89 o
  -5   9  21       31.51      -90.10     90.10 o
  -3   9  21     2128.29     2221.81    324.20 o
  -1   9  21     2067.66     2669.89    285.53 o
   1   9  21      615.25      392.96    461.51 o
   3   9  21       32.57      -50.56    115.13 o
 -16  10  21       19.11       43.66    152.57 o
 -14  10  21        4.64      -49.76    115.39 o
 -12  10  21      804.57      924.96    192.43 o
 -10  10  21     1574.79     2151.22    396.67 o
  -8  10  21      141.97      221.80    139.24 o
  -6  10  21      267.67      450.07    161.82 o
  -4  10  21     2089.11     2027.11    568.31 o
  -2  10  21       61.47       75.10    121.28 o
   0  10  21     1357.27     2006.50    265.68 o
 -28   0  22        5.11       91.54    167.82 o
 -26   0  22     1712.79     1960.46    328.02 o
 -24   0  22      190.27       61.03    144.94 o
 -22   0  22     2894.47     3173.36    381.41 o
 -20   0  22      129.64        7.63    114.42 o
 -18   0  22      166.02      343.27    152.57 o
 -16   0  22       19.95      -28.84     85.80 o
 -14   0  22     4757.17     5000.09    315.24 o
 -12   0  22       39.34       34.33     86.30 o
 -10   0  22       11.83       -4.36     74.94 o
  -8   0  22     3602.78     5108.24    296.12 o
  -6   0  22     2304.29     2369.95    396.67 o
  -4   0  22     1239.42     1422.29    181.39 o
  -2   0  22      889.33     1059.70    171.64 o
   0   0  22      570.21     1050.41    155.79 o
   2   0  22       75.77      252.94     98.71 o
   4   0  22      468.08      585.92    142.47 o
   6   0  22        7.58      -41.96     84.30 o
   8   0  22      273.81      350.90    124.15 o
  10   0  22      281.04      328.02    221.22 o
 -27   1  22      351.40      249.35    129.12 o
 -25   1  22      256.22      139.49    137.31 o
 -23   1  22      332.98      511.87    131.41 o
 -21   1  22      158.86      206.71    108.13 o
 -19   1  22       94.91      201.27    104.25 o
 -17   1  22      987.95     1242.45    144.07 o
 -15   1  22      868.86     1019.86    108.45 o
 -13   1  22     2458.61     2522.43    159.85 o
 -11   1  22      582.76      697.14     93.15 o
  -9   1  22      546.27      401.68     80.44 o
  -7   1  22     1704.79     2038.89    143.34 o
  -5   1  22      214.80       62.96     57.45 o
  -3   1  22     2633.48     2825.79    206.86 o
  -1   1  22     1024.45     1059.91    111.57 o
   1   1  22      435.74      564.77    112.87 o
   3   1  22     1704.84     1453.10    186.11 o
   5   1  22        4.99      114.22     84.54 o
   7   1  22     1519.62     1578.35    169.14 o
   9   1  22      252.81       64.56    102.80 o
  11   1  22      232.59      222.61    117.20 o
 -26   2  22      312.29      462.18    137.47 o
 -24   2  22        3.30       49.89    110.61 o
 -22   2  22     1561.08     1304.59    182.45 o
 -20   2  22     1122.36     1105.51    168.31 o
 -18   2  22      673.99      608.37    109.93 o
 -16   2  22     2358.41     2758.08    193.06 o
 -14   2  22      496.26      363.00     81.56 o
 -12   2  22       85.08      154.56     67.64 o
 -10   2  22     4147.69     4305.31    197.92 o
  -8   2  22      537.15      522.09    117.66 o
  -6   2  22     2795.60     2617.37    198.02 o
  -4   2  22     3237.14     4061.51    248.80 o
  -2   2  22      406.24      359.25    142.21 o
   0   2  22      555.77      750.35    123.36 o
   2   2  22     1571.84     1604.20    203.00 o
   4   2  22      216.67      507.57    137.46 o
   6   2  22     2794.98     2553.81    251.10 o
   8   2  22       76.72        5.28    102.61 o
  10   2  22     2391.15     3257.27    396.67 o
 -27   3  22       49.73     -122.48    144.94 o
 -25   3  22        2.19       15.26    102.49 o
 -23   3  22      532.53      861.99    236.48 o
 -21   3  22       39.91      -91.54    129.68 o
 -19   3  22      303.92      177.36    125.87 o
 -17   3  22     3535.11     2915.59    258.74 o
 -15   3  22      859.98      735.57    167.82 o
 -13   3  22     4467.64     4883.26    264.99 o
 -11   3  22     3553.87     3546.62    228.25 o
  -9   3  22      222.02      165.91     80.94 o
  -7   3  22     2302.33     2653.91    205.09 o
  -5   3  22       36.54      -42.65     71.19 o
  -3   3  22     1782.42     1755.55    208.51 o
  -1   3  22     7553.95     7406.28    363.83 o
   1   3  22      586.72      465.63    134.53 o
   3   3  22      143.06       95.46     94.54 o
   5   3  22       29.96       38.76     94.54 o
   7   3  22     6671.91     6907.92    854.37 o
   9   3  22     1506.42     1688.98    225.41 o
  11   3  22      207.82      268.14    244.10 o
 -26   4  22      271.44      472.95    221.22 o
 -24   4  22      347.58      495.84    205.96 o
 -22   4  22      142.98       91.54    152.57 o
 -20   4  22     1086.75      826.94    166.95 o
 -18   4  22       36.26       34.82    105.08 o
 -16   4  22      380.96      497.41    137.47 o
 -14   4  22       60.55      129.68    102.49 o
 -12   4  22     4172.33     3942.93    625.52 o
 -10   4  22    11787.81    12514.55    394.12 o
  -8   4  22     1254.79      958.10    134.88 o
  -6   4  22      403.01      569.85    113.24 o
  -4   4  22      811.76      785.26    156.15 o
  -2   4  22     1890.94     2029.53    244.10 o
   0   4  22     5284.08     5117.60    356.24 o
   2   4  22     9185.58     8665.11    410.21 o
   4   4  22       13.95        7.83     94.54 o
   6   4  22     2066.02     2032.72    238.90 o
   8   4  22      748.81      711.98    171.64 o
  10   4  22      120.73      264.69    141.04 o
 -25   5  22        0.24      167.82    190.71 o
 -23   5  22       53.46      129.68    152.57 o
 -21   5  22      147.45      -78.63    179.26 o
 -19   5  22      284.93      205.96    124.06 o
 -17   5  22     3081.26     2957.87    277.75 o
 -15   5  22      605.26      665.55    415.74 o
 -13   5  22     5288.48     6012.49    392.77 o
 -11   5  22      899.57      745.10    161.82 o
  -9   5  22     1725.07     1893.29    180.91 o
  -7   5  22     1306.18     1230.66    415.74 o
  -5   5  22      118.63      181.34    156.38 o
  -3   5  22      237.84       -9.81     91.54 o
  -1   5  22     2541.73     2914.62    276.81 o
   1   5  22        0.47       54.40    100.79 o
   3   5  22     1852.34     2165.56    246.54 o
   5   5  22      228.83      165.57    115.39 o
   7   5  22     1512.58     1959.11    245.03 o
   9   5  22       68.61      -13.73    114.25 o
 -24   6  22       72.75       91.54    175.45 o
 -22   6  22        3.55      -66.11    133.49 o
 -20   6  22       84.82       10.64    113.64 o
 -18   6  22       90.46       87.98    194.52 o
 -16   6  22      328.89      217.41    129.46 o
 -14   6  22     1055.21      558.07    153.66 o
 -12   6  22      208.75      265.72    128.11 o
 -10   6  22        6.74      -82.44     82.44 o
  -8   6  22      280.73      198.33    114.42 o
  -6   6  22      555.84      545.35    148.26 o
  -4   6  22       72.00       14.30    232.66 o
  -2   6  22      836.84      618.51    160.74 o
   0   6  22       67.82        0.00     95.31 o
   2   6  22      218.23      365.87    139.24 o
   4   6  22      134.09      -31.32     98.71 o
   6   6  22       85.89        7.63    156.38 o
   8   6  22      228.24      286.68    255.55 o
 -21   7  22      810.35      582.65    169.33 o
 -19   7  22     2116.79     1859.89    241.85 o
 -17   7  22      929.42      740.77    202.15 o
 -15   7  22     1499.66     1479.88    434.81 o
 -13   7  22     1570.99     1680.97    223.41 o
 -11   7  22      335.27      218.57    123.71 o
  -9   7  22      204.89      127.45    108.13 o
  -7   7  22      545.05      459.11    145.34 o
  -5   7  22      136.77      349.73    135.33 o
  -3   7  22      180.01      278.21    136.83 o
  -1   7  22      530.96      303.96    263.18 o
   1   7  22      175.19       47.54    111.43 o
   3   7  22      106.42      198.03    183.08 o
   5   7  22        5.84       58.48    119.13 o
 -20   8  22      119.02      -40.05    126.45 o
 -18   8  22      480.92      715.44    169.85 o
 -16   8  22     1102.97      674.88    172.36 o
 -14   8  22      217.73      217.55    194.52 o
 -12   8  22      897.13      754.18    175.81 o
 -10   8  22      825.71      526.35    244.10 o
  -8   8  22      552.17      355.67    209.78 o
  -6   8  22      147.34      -65.12    102.80 o
  -4   8  22       19.47      -94.54     94.54 o
  -2   8  22      267.16      190.26    135.57 o
   0   8  22        0.01       70.73    109.74 o
   2   8  22       25.76       99.98    125.99 o
   4   8  22      561.82      520.71    251.73 o
 -17   9  22      128.28      231.11    145.34 o
 -15   9  22     1054.75      776.77    184.63 o
 -13   9  22     1005.49      919.53    196.38 o
 -11   9  22      116.19        3.98    171.64 o
  -9   9  22       85.60       -1.39    117.20 o
  -7   9  22      172.63       59.50    117.02 o
  -5   9  22        0.60     -122.05    122.05 o
  -3   9  22      199.48      246.42    179.26 o
  -1   9  22       58.50      149.64    124.62 o
   1   9  22        5.94       -9.44    122.05 o
 -12  10  22     1184.05     1149.31    214.95 o
 -10  10  22      370.33      -45.93    186.89 o
  -8  10  22        5.83       66.06    125.99 o
  -6  10  22        1.40      -13.60    122.05 o
  -4  10  22      162.51      311.05    152.01 o
 -25   1  23       32.09      -55.67     99.68 o
 -23   1  23        5.22       23.69    102.06 o
 -21   1  23       22.54       32.91     94.28 o
 -19   1  23      340.63      181.32    105.08 o
 -17   1  23      469.20      381.71    124.13 o
 -15   1  23      392.53      332.60     82.92 o
 -13   1  23     1110.63     1141.40    148.92 o
 -11   1  23        6.42      -36.57     57.90 o
  -9   1  23      413.41      394.74     81.23 o
  -7   1  23      428.55      270.65     74.97 o
  -5   1  23      454.63      303.02     78.96 o
  -3   1  23      186.58      245.37     91.48 o
  -1   1  23      980.62     1303.96    240.82 o
   1   1  23      207.77      107.15     85.15 o
   3   1  23      341.39      375.76    108.09 o
   5   1  23       25.03      -77.20     77.20 o
   7   1  23      168.16       84.55     91.82 o
   9   1  23      162.40      -34.69     93.01 o
 -26   2  23       26.50      -30.11    190.71 o
 -24   2  23        2.45       61.61    105.08 o
 -22   2  23       13.52      -49.58     91.70 o
 -20   2  23       27.51      -80.37     80.37 o
 -18   2  23        9.23       38.14     79.28 o
 -16   2  23     5851.96     6445.67    266.28 o
 -14   2  23     1308.89     1062.77    137.36 o
 -12   2  23       69.28       86.96     75.98 o
 -10   2  23      217.90      269.50     93.49 o
  -8   2  23     1370.72     1251.82    147.25 o
  -6   2  23      143.41      184.22    120.20 o
  -4   2  23       18.51      -66.19     66.19 o
  -2   2  23      137.72       32.76     73.83 o
   0   2  23      149.07       52.16     95.00 o
   2   2  23     2425.73     3075.34    232.83 o
   4   2  23     1322.94     1369.86    193.32 o
   6   2  23      233.86      220.41    122.59 o
   8   2  23     3827.48     3430.14    392.86 o
 -25   3  23      103.14      -91.54    144.94 o
 -23   3  23      485.18      541.61    213.59 o
 -21   3  23      134.25      221.22    175.45 o
 -19   3  23      564.22      833.70    232.66 o
 -17   3  23      124.13      184.14    115.13 o
 -15   3  23       78.22      -67.76    114.42 o
 -13   3  23      468.95      313.42    122.66 o
 -11   3  23      223.53      103.91     84.63 o
  -9   3  23     3441.65     3530.12    238.67 o
  -7   3  23       15.41      -69.71     69.71 o
  -5   3  23      204.49      152.57     92.49 o
  -3   3  23     5195.32     5601.52    304.58 o
  -1   3  23      533.29      417.34    396.67 o
   1   3  23      682.55      862.41    263.18 o
   3   3  23     2997.02     2928.84    274.93 o
   5   3  23     1403.38      967.11    179.62 o
   7   3  23        4.52       -7.07    102.80 o
   9   3  23     3133.82     2488.12    320.39 o
 -24   4  23      334.48      656.03    221.22 o
 -22   4  23       21.56      -61.03    144.94 o
 -20   4  23      301.28      421.53    144.44 o
 -18   4  23       36.22      -29.93    105.08 o
 -16   4  23     1234.13     1276.26    190.07 o
 -14   4  23     5000.89     3789.41    308.43 o
 -12   4  23     1358.38     1434.08    196.38 o
 -10   4  23      374.00      551.30    119.38 o
  -8   4  23      337.48      326.23    103.79 o
  -6   4  23     2939.86     2554.48    211.49 o
  -4   4  23      668.78      963.72    209.78 o
  -2   4  23      513.25      753.68    159.21 o
   0   4  23     1145.52     1266.28    251.73 o
   2   4  23        3.59       65.53    115.39 o
   4   4  23      127.61       73.74    119.13 o
   6   4  23      449.82      378.16    144.44 o
   8   4  23      170.97      252.61    137.46 o
 -23   5  23      466.72      465.32    213.59 o
 -21   5  23     2020.82     2503.75    903.95 o
 -19   5  23      157.05      191.34    129.12 o
 -17   5  23       65.37       31.69    105.08 o
 -15   5  23        7.38      -32.99     99.68 o
 -13   5  23     2666.40     2079.24    237.81 o
 -11   5  23        7.14        0.78    118.24 o
  -9   5  23        4.02       -7.42     74.78 o
  -7   5  23        5.37       99.17    109.85 o
  -5   5  23      125.90       -2.93    104.25 o
  -3   5  23       14.41       41.96    107.88 o
  -1   5  23     3565.73     3745.68    314.69 o
   1   5  23      543.34      775.44    244.10 o
   3   5  23      662.62     1216.17    201.59 o
   5   5  23       72.34      321.39    152.57 o
   7   5  23      182.30      290.44    140.90 o
 -22   6  23       50.33        0.00    119.13 o
 -20   6  23      604.75      666.89    172.36 o
 -18   6  23      155.88      295.20    141.04 o
 -16   6  23     3434.72     3185.18    299.76 o
 -14   6  23       17.93      -83.91    107.88 o
 -12   6  23     1520.42     1414.16    209.78 o
 -10   6  23      193.22      284.74    132.07 o
  -8   6  23      204.92       70.51    109.69 o
  -6   6  23       14.49        9.49    108.13 o
  -4   6  23      132.22      390.34    139.24 o
  -2   6  23      173.10      103.15    123.71 o
   0   6  23     1372.38     1544.12    223.41 o
   2   6  23     2372.07     2889.25    297.59 o
   4   6  23      952.74      841.46    184.69 o
   6   6  23      181.51      424.31    161.29 o
 -21   7  23      119.51       89.71    131.96 o
 -19   7  23      807.29      984.83    196.38 o
 -17   7  23     1597.68     2117.67    259.57 o
 -15   7  23      119.95      160.19    183.08 o
 -13   7  23     2172.03     2286.43    265.68 o
 -11   7  23     1055.66     1033.96    186.72 o
  -9   7  23      263.51      340.34    139.00 o
  -7   7  23        5.40        0.00    106.27 o
  -5   7  23      112.39      -17.93    106.27 o
  -3   7  23     1354.85     1638.36    228.95 o
  -1   7  23       54.14      -58.37    105.00 o
   1   7  23       41.05      263.03    132.63 o
   3   7  23       81.95      -73.27    152.57 o
 -18   8  23      390.45      332.31    160.19 o
 -16   8  23      148.13      136.22    128.15 o
 -14   8  23      392.31      444.66    263.18 o
 -12   8  23        7.05      -43.86    107.48 o
 -10   8  23      643.37      667.18    172.28 o
  -8   8  23      167.78      175.45    126.45 o
  -6   8  23     1109.72     1434.47    221.47 o
  -4   8  23      551.33      813.68    188.63 o
  -2   8  23        1.13      -99.17    106.80 o
   0   8  23      858.13     1041.63    377.60 o
 -13   9  23      910.43     1380.99    251.73 o
 -11   9  23      168.11      166.53    142.26 o
  -9   9  23        5.55       37.19    126.45 o
  -7   9  23     2384.46     2657.28    294.32 o
  -5   9  23      716.44      450.07    175.45 o
  -3   9  23      785.11     1214.40    214.95 o
 -24   0  24      336.89      328.02    190.71 o
 -22   0  24      391.92      518.72    205.96 o
 -20   0  24      860.73      968.79    221.22 o
 -18   0  24     1484.54     2296.11    320.39 o
 -16   0  24      131.86      100.77    114.42 o
 -14   0  24      540.62      638.77    244.10 o
 -12   0  24       51.22       -4.29     85.80 o
 -10   0  24     2830.94     3329.25    587.38 o
  -8   0  24        8.13      -65.21    129.68 o
  -6   0  24     1814.57     2587.92    350.90 o
  -4   0  24      748.82      736.26    171.64 o
  -2   0  24      387.69      394.40    125.99 o
   0   0  24      235.45     -122.05    122.05 o
   2   0  24     1401.99      770.45    282.25 o
   4   0  24       23.58       76.28    167.82 o
   6   0  24      301.47      274.62    205.96 o
   8   0  24      128.35        7.63    175.45 o
 -25   1  24      992.23     1295.07    198.70 o
 -23   1  24      305.78      362.80    137.31 o
 -21   1  24       22.94       22.08    160.19 o
 -19   1  24      923.35     1191.44    180.16 o
 -17   1  24     2247.56     2535.11    199.05 o
 -15   1  24     3696.89     3889.09    207.11 o
 -13   1  24     3667.02     4221.86    250.93 o
 -11   1  24      126.28      167.27     72.74 o
  -9   1  24     1240.01     1491.71    159.65 o
  -7   1  24      192.60      360.06     97.14 o
  -5   1  24      106.76      162.10     82.37 o
  -3   1  24     6262.50     6542.93    313.34 o
  -1   1  24      320.06      128.01    117.26 o
   1   1  24      385.45      415.96    107.33 o
   3   1  24      499.33      741.29    137.93 o
   5   1  24       49.16       74.01     92.53 o
   7   1  24     1784.73     1922.45    303.89 o
 -24   2  24      167.18      163.92    121.28 o
 -22   2  24     1015.38     1218.21    185.57 o
 -20   2  24       24.23      -68.65    144.94 o
 -18   2  24       92.57       15.26    102.49 o
 -16   2  24     6802.18     7761.38    686.54 o
 -14   2  24       14.32       13.35     96.64 o
 -12   2  24     2001.61     2464.70    312.67 o
 -10   2  24      483.22      590.02    116.64 o
  -8   2  24       50.59       52.58     81.91 o
  -6   2  24     1242.92     1273.40    152.38 o
  -4   2  24      472.18      816.51    192.45 o
  -2   2  24       57.33       25.94     82.13 o
   0   2  24     4012.92     4150.96    272.98 o
   2   2  24      435.96      522.48    123.82 o
   4   2  24      208.22       89.35     92.49 o
   6   2  24     2930.65     3157.55    300.14 o
 -23   3  24      139.99      160.19    175.45 o
 -21   3  24      134.88     -137.31    152.57 o
 -19   3  24     1214.69     1279.74    194.18 o
 -17   3  24      135.20      238.59    190.71 o
 -15   3  24     1406.98     1478.87    208.51 o
 -13   3  24     5536.26     5150.23    357.21 o
 -11   3  24      863.58      999.38    139.42 o
  -9   3  24      292.74      421.42    108.58 o
  -7   3  24      452.64      520.54    117.70 o
  -5   3  24      182.82      170.72    106.76 o
  -3   3  24      151.33      292.57    101.24 o
  -1   3  24      536.32      529.18    124.43 o
   1   3  24     2993.98     3775.99    503.47 o
   3   3  24     2442.96     2867.84    282.24 o
   5   3  24      965.55      711.83    170.34 o
   7   3  24      576.30      807.64    174.98 o
 -22   4  24      446.37      572.12    221.22 o
 -20   4  24        1.29      -99.68     99.68 o
 -18   4  24      148.11      223.46    136.83 o
 -16   4  24     1602.51     1693.11    240.29 o
 -14   4  24     1361.37     1194.06    293.69 o
 -12   4  24     2706.15     2513.64    259.57 o
 -10   4  24       23.52      113.07     90.59 o
  -8   4  24      446.67      394.03    112.63 o
  -6   4  24     2619.43     2546.40    212.54 o
  -4   4  24     1480.93     1830.48    184.36 o
  -2   4  24       57.60      164.01    115.39 o
   0   4  24      441.11      333.20    171.64 o
   2   4  24     1613.64     1935.42    243.26 o
   4   4  24      202.66      511.39    278.43 o
   6   4  24     2984.83     2023.85    249.24 o
 -21   5  24      656.93      457.70    232.66 o
 -19   5  24     1417.62     1120.90    195.50 o
 -17   5  24      295.28       90.30    115.88 o
 -15   5  24      533.25      637.08    164.88 o
 -13   5  24       18.77       39.12    105.08 o
 -11   5  24      763.71      663.02    159.05 o
  -9   5  24      122.62      157.97    100.05 o
  -7   5  24       29.44       98.22     95.38 o
  -5   5  24      807.44      632.14    167.82 o
  -3   5  24     1130.12      966.85    202.15 o
  -1   5  24     1584.88     1471.53    214.95 o
   1   5  24      633.76      671.52    259.36 o
   3   5  24       39.63     -141.12    141.12 o
   5   5  24     1754.98     1617.36    241.12 o
 -20   6  24      647.33      727.04    181.26 o
 -18   6  24       28.18      -50.13    109.85 o
 -16   6  24      807.25      389.18    151.96 o
 -14   6  24       12.32       -2.43    124.62 o
 -12   6  24      188.26       53.40    167.82 o
 -10   6  24       27.79      138.97    120.93 o
  -8   6  24        2.88      -26.91    141.12 o
  -6   6  24       11.22     -102.06    102.06 o
  -4   6  24      173.10      117.74    122.66 o
  -2   6  24     2178.83     2268.23    373.78 o
   0   6  24      908.84      540.86    194.52 o
   2   6  24      144.24       67.74    131.96 o
 -19   7  24      412.36     -198.33    205.96 o
 -17   7  24      275.94      165.47    139.93 o
 -15   7  24        6.83       18.03    117.20 o
 -13   7  24      140.18       37.82    116.66 o
 -11   7  24      162.03      139.60    129.75 o
  -9   7  24       33.59      -66.11    133.49 o
  -7   7  24      178.72      264.77    147.67 o
  -5   7  24        4.09      -34.61    109.69 o
  -3   7  24       61.53      122.70    125.99 o
  -1   7  24      100.79      -71.47    118.53 o
   1   7  24     1021.18      837.11    587.38 o
 -14   8  24      463.36      431.90    217.41 o
 -12   8  24     1363.01     1164.73    228.85 o
 -10   8  24      131.03      -63.23    259.36 o
  -8   8  24       11.15      -40.98    160.19 o
  -6   8  24        5.65      -10.11    125.87 o
  -4   8  24      383.69      207.35    274.62 o
  -2   8  24     1403.64     1878.25    260.57 o
 -23   1  25        8.42       23.30     98.81 o
 -21   1  25        3.39      -36.29     99.68 o
 -19   1  25      158.42       87.73    107.88 o
 -17   1  25     1713.46     1170.70    146.21 o
 -15   1  25     1407.86     1303.06    149.30 o
 -13   1  25     1240.78     1054.09    142.36 o
 -11   1  25     1182.88     1131.56    147.43 o
  -9   1  25       18.72       10.36     76.26 o
  -7   1  25      102.32       78.06     78.30 o
  -5   1  25     2411.34     2368.29    205.09 o
  -3   1  25       79.23      186.35     91.13 o
  -1   1  25      385.50      289.38    170.69 o
   1   1  25      457.65      573.74    132.13 o
   3   1  25       11.17        0.82     87.40 o
   5   1  25       15.10     -129.68    129.68 o
 -22   2  25        1.36      175.45    160.19 o
 -20   2  25        0.68       99.17    167.82 o
 -18   2  25      146.95      -25.82    104.25 o
 -16   2  25      151.65      102.89    115.88 o
 -14   2  25      398.64      404.30    131.96 o
 -12   2  25      269.54      237.12     97.39 o
 -10   2  25      981.42      719.58    150.44 o
  -8   2  25       70.82       32.64     86.33 o
  -6   2  25      235.26      306.22    104.17 o
  -4   2  25     1565.30     1504.07    172.40 o
  -2   2  25     2583.40     2467.84    216.59 o
   0   2  25      582.17      710.96    136.66 o
   2   2  25       96.30      -37.20     90.59 o
   4   2  25      141.35       67.20     91.50 o
 -23   3  25        0.83     -106.80    144.94 o
 -21   3  25      160.39      289.87    190.71 o
 -19   3  25      216.81      428.57    194.52 o
 -17   3  25        2.11      -80.31     96.64 o
 -15   3  25      342.98      310.52    136.83 o
 -13   3  25       28.35      -13.45    118.24 o
 -11   3  25      580.54      479.36    118.52 o
  -9   3  25      335.99      355.17    112.63 o
  -7   3  25     1369.50     1695.32    253.08 o
  -5   3  25       20.33       41.54    110.67 o
  -3   3  25     1112.60     1270.33    243.58 o
  -1   3  25        1.50       87.26     98.11 o
   1   3  25     2742.07     2687.47    233.82 o
   3   3  25       43.48       52.16    115.88 o
 -22   4  25      677.07      533.98    221.22 o
 -20   4  25      846.72     1099.88    328.02 o
 -18   4  25       38.11      -19.72    108.13 o
 -16   4  25     4238.43     4815.63    365.72 o
 -14   4  25     1933.40     1947.91    239.62 o
 -12   4  25      392.88      213.59    167.82 o
 -10   4  25      986.86      847.59    140.80 o
  -8   4  25        7.79      -20.23     81.65 o
  -6   4  25      191.86      116.27    145.20 o
  -4   4  25     1705.51     1542.84    181.56 o
  -2   4  25      864.53      961.61    159.48 o
   0   4  25      373.19      212.07    126.94 o
   2   4  25      331.84      429.06    150.28 o
 -19   5  25      371.62      854.37    185.57 o
 -17   5  25      106.38       49.77    112.89 o
 -15   5  25     2886.81     3388.12    312.71 o
 -13   5  25      500.25      398.81    153.66 o
 -11   5  25     1651.94     1229.17    204.76 o
  -9   5  25      441.54      367.48    114.87 o
  -7   5  25       49.00      134.93     99.03 o
  -5   5  25      560.58      553.93    135.96 o
  -3   5  25      207.56      277.50    141.04 o
  -1   5  25     1295.10     1216.36    244.10 o
   1   5  25     3500.24     3091.28    306.89 o
 -18   6  25      929.52      908.19    196.83 o
 -16   6  25      477.14      506.17    247.92 o
 -14   6  25      267.13      185.02    137.47 o
 -12   6  25       70.20       20.23    123.71 o
 -10   6  25      623.27      798.36    188.56 o
  -8   6  25      469.34      344.21    129.23 o
  -6   6  25      544.00      705.13    172.36 o
  -4   6  25      115.80       26.53    123.71 o
  -2   6  25      487.72      893.81    328.02 o
   0   6  25      277.69      -16.14    156.38 o
 -15   7  25      555.18      632.12    177.76 o
 -13   7  25     1052.90     1286.46    219.93 o
 -11   7  25       10.08      -17.80    121.28 o
  -9   7  25       75.94      173.89    132.07 o
  -7   7  25       10.85       77.74    125.99 o
  -5   7  25      185.05      166.73    183.08 o
  -3   7  25      269.10      368.83    150.28 o
 -22   0  26        3.29      106.80    175.45 o
 -20   0  26       34.59       76.28    160.19 o
 -18   0  26      709.88     1327.32    266.99 o
 -16   0  26     1050.00      839.11    221.22 o
 -14   0  26        5.39       91.73    107.48 o
 -12   0  26     1203.67     1520.70    204.76 o
 -10   0  26      304.15      202.69    109.85 o
  -8   0  26      173.85      109.40    110.48 o
  -6   0  26     1030.22      991.67    282.25 o
  -4   0  26      433.27      511.09    236.48 o
  -2   0  26     1096.55      877.25    282.25 o
   0   0  26     2015.75     2593.61    427.18 o
   2   0  26       68.26      -76.28    167.82 o
 -21   1  26      289.45      344.83    131.41 o
 -19   1  26       83.31       68.65    160.19 o
 -17   1  26      101.38      -17.12    129.68 o
 -15   1  26     1009.28     1136.61    259.36 o
 -13   1  26       58.25      -60.46     82.93 o
 -11   1  26       58.38        8.14     86.18 o
  -9   1  26     1556.50     1613.54    189.65 o
  -7   1  26       66.93       -5.33     87.47 o
  -5   1  26     2559.57     2207.26    202.08 o
  -3   1  26      734.17     1114.61    157.96 o
  -1   1  26        0.68      -43.81     81.42 o
   1   1  26      457.93      773.98    162.65 o
   3   1  26       20.82      454.76    172.28 o
 -22   2  26      703.48      945.90    251.73 o
 -20   2  26        1.63       30.51    152.57 o
 -18   2  26       38.33      123.88    186.89 o
 -16   2  26       48.47      -63.26    109.69 o
 -14   2  26      144.30      257.90    124.62 o
 -12   2  26     2350.65     2847.95    358.98 o
 -10   2  26      168.79      131.59     90.75 o
  -8   2  26      815.64      839.84    143.50 o
  -6   2  26      911.27     1101.37    158.85 o
  -4   2  26     1270.59     1129.38    188.70 o
  -2   2  26     3122.90     3230.78    398.31 o
   0   2  26      891.38      890.64    148.88 o
   2   2  26        7.41      -80.67     80.67 o
 -21   3  26        8.26       61.03    167.82 o
 -19   3  26     2149.64     2634.93    274.94 o
 -17   3  26        7.82      -87.26    110.48 o
 -15   3  26     3330.31     3110.68    293.64 o
 -13   3  26      200.01       96.62    117.02 o
 -11   3  26      400.89      670.89    130.10 o
  -9   3  26       19.02      -60.58     85.70 o
  -7   3  26      410.67      362.52    113.33 o
  -5   3  26      923.81     1096.23    159.97 o
  -3   3  26     3002.73     2646.23    231.34 o
  -1   3  26      650.32      686.64    142.37 o
   1   3  26     1741.26     2278.01    240.26 o
 -20   4  26     1162.15     1147.17    204.97 o
 -18   4  26      177.20       52.40    120.93 o
 -16   4  26      607.99      777.72    179.19 o
 -14   4  26      339.86      285.12    139.24 o
 -12   4  26     2715.25     2264.01    266.99 o
 -10   4  26     1399.55     1336.72    170.02 o
  -8   4  26     1046.83      918.25    149.22 o
  -6   4  26     1470.33     1950.01    202.08 o
  -4   4  26      314.64      650.20    139.04 o
  -2   4  26      605.77      180.89    111.19 o
   0   4  26     3557.56     3428.73    353.03 o
 -17   5  26      832.20      799.57    289.87 o
 -15   5  26     1163.18      860.45    244.10 o
 -13   5  26      350.70      839.11    244.10 o
 -11   5  26       36.18      135.17    134.53 o
  -9   5  26      797.15      910.24    150.95 o
  -7   5  26      269.05      237.07    115.75 o
  -5   5  26      465.49      713.26    141.79 o
  -3   5  26     2011.92     2116.60    260.57 o
  -1   5  26      371.30      234.40    152.57 o
 -14   6  26       18.89       89.15    137.47 o
 -12   6  26       14.34      -45.77    123.71 o
 -10   6  26      328.22      124.50    141.04 o
  -8   6  26      197.62      220.92    114.14 o
  -6   6  26      271.13      270.36    121.68 o
  -4   6  26      101.37       90.21    122.66 o
 -19   1  27     1367.18     1502.77    297.50 o
 -17   1  27      642.35      434.81    190.71 o
 -15   1  27       25.62       99.68    121.28 o
 -13   1  27      158.66      -26.27     97.89 o
 -11   1  27       18.51      -75.76     75.76 o
  -9   1  27        0.46      -60.87     85.70 o
  -7   1  27        2.46      -16.87     94.91 o
  -5   1  27      453.74      547.44    151.45 o
  -3   1  27      655.33      404.44    142.26 o
  -1   1  27      942.94      489.64    202.15 o
 -18   2  27     1984.83     1891.81    328.02 o
 -16   2  27     2314.83     2250.00    259.57 o
 -14   2  27     4029.50     3757.45    320.28 o
 -12   2  27      279.28      255.03    170.03 o
 -10   2  27        5.47      -92.05     92.05 o
  -8   2  27     1365.95     1514.61    179.39 o
  -6   2  27      125.03      174.51    105.46 o
  -4   2  27        1.14      -65.17     91.48 o
  -2   2  27      676.37      802.18    146.63 o
 -17   3  27     1056.46     1116.94    206.36 o
 -15   3  27     2883.26     3391.84    315.24 o
 -13   3  27      151.23      393.08    255.55 o
 -11   3  27        2.41      -82.13     82.13 o
  -9   3  27      336.02      390.04    124.51 o
  -7   3  27      198.06      108.26    106.33 o
  -5   3  27        8.13      -45.64     93.10 o
  -3   3  27       83.94      148.18    111.79 o
 -16   4  27      305.86      308.26    150.74 o
 -14   4  27       52.01      125.01    130.10 o
 -12   4  27      923.73     1384.82    218.01 o
 -10   4  27     1317.34     1179.46    203.45 o
  -8   4  27      145.33      147.41    109.87 o
  -6   4  27      151.04      304.19    113.40 o
  -4   4  27       61.23      -92.62     93.01 o
 -13   5  27      415.13      497.13    159.05 o
 -11   5  27      533.95      380.06    263.18 o
  -9   5  27       28.28      -35.35     92.03 o
  -7   5  27       11.30      -90.36     90.36 o
 -14   0  28      871.90      549.23    244.10 o
 -12   0  28      346.64      465.32    221.22 o
 -10   0  28        5.62     -122.05    160.19 o
  -8   0  28      797.07      915.39    282.25 o
  -6   0  28      451.66      541.61    251.73 o
  -4   0  28       32.93      175.45    205.96 o
 -15   1  28      376.63      599.89    157.42 o
 -13   1  28      120.22      -51.34     96.61 o
 -11   1  28        3.41      -90.75     90.75 o
  -9   1  28       62.72       94.57    105.52 o
  -7   1  28       45.98     -167.82    167.82 o
  -5   1  28      488.46      755.51    196.83 o
 -14   2  28      549.58      325.28    142.86 o
 -12   2  28     1343.90     1741.32    194.04 o
 -10   2  28      478.08      500.53    140.02 o
  -8   2  28     1170.41     1089.97    179.60 o
  -6   2  28      804.17      713.78    145.93 o
 -13   3  28      296.73      206.71    156.38 o
 -11   3  28      191.42      376.99    122.28 o
  -9   3  28       63.79       22.04    100.05 o
  -7   3  28      510.06      455.93    133.77 o
 
